# Supplementary material for: Using Monozygotic Twins to Dissect Common Genes in Posttraumatic Stress Disorder and Migraine
Source: Front Neurosci. 2021 Jun 22;15:678350. doi: 10.3389/fnins.2021.678350 (PMC8258453; doi:10.3389/fnins.2021.678350)
Supplement: Supplementary file 1 [file Table_4.xlsx]

## Sheet: Sheet1
Supplementary Table 4: List of genes significantly associated with PTSD (10% fdr) and overlapping with migraine in the MZ twins.
cpg	PTSD Pvalue	PTSD FDR	Migraine Pvalue	Migraine FDR	CHR	BP	Symbol	EffectPTSD	Effectmigraine	Direction PTSD	Direction Migraine
cg01243079	9.98e-06	0.0517599	0.000134594	0.0998886	12	85314166		0.00608209	0.00184079	up	up
cg13950770	0.000132023	0.0940318	0.00015649	0.106613	19	19375408	TM6SF2	-0.00703834	-0.00329009	down	down
cg17141819	9e-06	0.0499495	0.000438614	0.154171	15	64199432	DAPK2	0.00744208	0.00014857	up	up
cg02432681	1.17e-05	0.0533324	0.000489214	0.15869	3	32224907		0.0369552	0.00703755	up	up
cg04120225	1.67e-05	0.0547862	0.000599356	0.168562	2	20252952	LAPTM4A	0.0124379	-0.00028873	up	down
cg17278595	1.41e-05	0.0537962	0.0011246	0.206306	2	132149536		-0.0108836	-0.00854351	down	down
ch.2.167882003F	5.75e-06	0.0449466	0.0021143	0.249443	2	168173757		0.0138246	0.00257219	up	up
cg10285815	0.000161881	0.0997043	0.00258589	0.26541	18	46079094	CTIF;CTIF	0.0407035	-0.00538913	up	down
cg23519572	0.000120238	0.0909746	0.00262343	0.266555	13	114808934	RASA3	-0.0209084	-0.0106895	down	down
cg22051911	6.71e-05	0.0782603	0.0028582	0.272896	8	57126876	CHCHD7;CHCHD7;CHCHD7;CHCHD7;CHCHD7;CHCHD7	0.061519	0.0102487	up	up
cg06764736	9.06e-05	0.0829538	0.00392877	0.299766	12	23998997	SOX5;SOX5	0.0165071	-0.00190442	up	down
cg27105990	0.00010354	0.0859619	0.00473446	0.315742	8	118075340		-0.00305952	0.00214596	down	up
cg22018565	9.5e-05	0.0837858	0.00484423	0.317891	1	112026152	ADORA3;ADORA3	0.0137111	-0.00167708	up	down
cg07371251	0.00013096	0.0938846	0.00494641	0.319575	2	10507569	HPCAL1;HPCAL1;HPCAL1;HPCAL1;HPCAL1	-0.0154329	0.00119282	down	up
cg24163666	5.79e-05	0.0761101	0.00568429	0.332282	4	15538427	CC2D2A	0.0224891	0.00083093	up	up
cg07202461	8.09e-05	0.0823337	0.00582974	0.334505	18	19406765	MIB1;MIR133A1	0.0499051	-0.0122147	up	down
cg09834205	5.57e-05	0.075799	0.00671747	0.347342	6	150185198	LRP11;LRP11	-0.00814643	0.0039382	down	up
cg11830876	1.86e-05	0.0554648	0.00755508	0.3585	17	78006238	TBC1D16	0.0191099	0.00560834	up	up
cg11156733	0.00013496	0.0944452	0.00768669	0.360479	6	160011625		0.0411952	0.0306651	up	up
cg00820422	4.14e-05	0.0679086	0.00818305	0.367068	7	158065273	PTPRN2;PTPRN2;PTPRN2;PTPRN2;PTPRN2	0.0131861	-0.00502504	up	down
cg00794845	7.54e-05	0.0804218	0.00821063	0.367382	15	52221763		-0.017631	0.0116031	down	up
cg05741611	8.15e-05	0.0824887	0.00860304	0.372597	18	51884982	C18orf54	0.0179825	0.00565127	up	up
cg00811777	0.00010291	0.0858584	0.00935785	0.381683	6	31930762	SKIV2L	0.00793828	-0.00093576	up	down
cg19397676	2.02e-05	0.0566176	0.00983726	0.386818	15	50784467	USP8;USP8;USP8	0.0179953	0.00078292	up	up
cg12777753	3.65e-05	0.0658582	0.010133	0.389359	14	76078985	FLVCR2	0.0132253	0.00290779	up	up
cg00777266	6.1e-05	0.0767892	0.0101947	0.389895	9	137472889		0.00923155	0.0021097	up	up
cg24055800	0.000136007	0.0944452	0.0103366	0.390845	1	6124054	KCNAB2;KCNAB2;KCNAB2;KCNAB2;KCNAB2;KCNAB2	0.0201473	0.00570738	up	up
cg09218642	4.1e-05	0.0679086	0.0103763	0.391137	4	125128024		0.0177274	0.00299879	up	up
cg18433109	0.000102883	0.0858584	0.0105496	0.392647	17	1801772	RPA1	-0.0522541	0.0228687	down	up
cg12632569	7.5e-05	0.0801927	0.0106025	0.393215	7	107686951	LAMB4	0.00987058	-0.00169773	up	down
cg25787300	0.000144065	0.0960484	0.0112478	0.399651	7	101599518	CUX1;CUX1;CUX1	0.0168141	-0.0002252	up	down
cg08357895	7.89e-05	0.0819849	0.0116457	0.404036	5	42422138		-0.0050091	0.00487841	down	up
cg25782086	5.87e-05	0.0765103	0.0120402	0.407594	11	2100113		0.023058	-0.00550899	up	down
cg19238137	8.91e-05	0.0829538	0.0126145	0.41173	12	7241449	C1R;C1R	0.0446904	0.00033396	up	up
cg16032273	3.37e-05	0.0647661	0.0132424	0.416804	11	70636822	SHANK2	-0.00656926	0.00424435	down	up
cg00865477	0.000135416	0.0944452	0.0135372	0.418794	7	28661152	CReB5;CReB5;CReB5	0.00723859	0.00051139	up	up
cg27214365	0.000162124	0.0997043	0.0140626	0.422438	4	144940612	GYPB	-0.00599937	-0.00135963	down	down
cg08973102	9.38e-05	0.0835786	0.0141359	0.42322	2	163200532	GCA	-0.0277582	-0.00240682	down	down
cg04770813	0.000111657	0.0893807	0.0142366	0.424124	6	33160297	COL11A2;COL11A2;COL11A2;COL11A2	-0.00639697	-0.00013911	down	down
cg01301541	0.000128282	0.0934421	0.0144061	0.425343	8	22428444	SORBS3;SORBS3	0.00629514	0.0035022	up	up
cg08043994	4.82e-05	0.0727267	0.0150219	0.428988	16	2125675	TSC2;TSC2;TSC2	-0.0168712	-0.00598612	down	down
cg12460281	5.24e-05	0.074696	0.0151088	0.429313	1	228467904	OBSCN;OBSCN;OBSCN	-0.0110366	-0.00130023	down	down
cg22026323	8.22e-05	0.0824935	0.0153277	0.430969	4	89066396	ABCG2;ABCG2	-0.00704181	-0.00263984	down	down
cg13447317	0.000162124	0.0997043	0.0154988	0.432074	7	151152630		0.0340449	0.00763598	up	up
cg20779314	1.44e-05	0.0542242	0.0162828	0.437933	1	147067924	BCL9	0.00835613	-0.00137283	up	down
cg18815547	7.98e-05	0.0819849	0.0163218	0.438387	17	62034201	SCN4A	0.0238748	0.00258377	up	up
cg15047055	0.000147533	0.0964646	0.0164589	0.439517	17	74395633	UBe2O	0.0102158	0.00074304	up	up
cg00818034	7.54e-06	0.0480165	0.0172897	0.445616	1	113896884		-0.0232897	-0.00279323	down	down
cg11800379	3.3e-05	0.0647661	0.0175004	0.447067	1	10715885	CASZ1;CASZ1	0.00617803	0.00275036	up	up
cg12880408	9.68e-05	0.0841733	0.0178407	0.449438	10	70480329	CCAR1;CCAR1;CCAR1;CCAR1	0.00258607	-0.00052744	up	down
cg10261641	5.69e-06	0.0449466	0.0185975	0.454334	13	112579938		0.0268082	0.00092264	up	up
cg12488447	5.14e-05	0.0744424	0.0186343	0.454461	9	71320601	PIP5K1B	-0.0152193	-0.0102428	down	down
cg01719854	2.5e-05	0.059714	0.0195788	0.459835	16	1199499		0.00817847	-0.00189402	up	down
cg23735712	4.18e-05	0.0681774	0.0199993	0.462045	4	40858984	APBB2;APBB2;APBB2;APBB2;APBB2;APBB2;APBB2	0.0180697	-0.00119091	up	down
cg12844218	0.000149791	0.0968518	0.0212408	0.468884	4	79522267	ANXA3	-0.00595802	0.00198772	down	up
cg26549860	0.00014899	0.0966663	0.0215774	0.470466	11	72554159	FCHSD2	-0.0170537	0.0079209	down	up
cg21851530	0.000103041	0.0858584	0.0216185	0.470767	1	120190451	ZNF697	-0.0139562	-0.0119652	down	down
cg08196307	0.000105622	0.0872042	0.021684	0.47119	14	73110457		0.0100783	-0.00445867	up	down
cg25110530	0.000155472	0.0979995	0.0217641	0.471461	6	32820860	PSMB9;PSMB9;TAP1	0.0164303	0.0019554	up	up
cg14609458	1.32e-05	0.0537962	0.0217656	0.471461	11	32851177	PRRG4	-0.022139	-0.00291544	down	down
cg11127249	0.000163294	0.0997174	0.0218869	0.472239	10	6104630	IL2RA	0.0111177	-0.00105784	up	down
cg18227293	1.4e-05	0.0537962	0.0219652	0.472539	9	139595906		0.0274404	-0.0131738	up	down
cg25172859	0.000165465	0.0997646	0.0225511	0.475127	10	30516514	LOC101929279	0.0354853	0.00037358	up	up
cg05082703	3.39e-05	0.0647661	0.0225712	0.475127	19	10426711	FDX1L	-0.0116216	0.00071665	down	up
cg19673705	0.000122312	0.091147	0.0233388	0.479521	11	7532359	OLFML1	-0.0171417	0.00126322	down	up
cg21820923	0.000120753	0.0909746	0.0240827	0.483267	15	83680418	C15orf40;C15orf40;C15orf40;C15orf40;C15orf40;C15orf40;C15orf40	0.00848839	0.00471256	up	up
cg07599163	1.26e-05	0.0537962	0.0246391	0.485053	3	153343583		-0.004129	-0.00175212	down	down
cg08579741	6.08e-05	0.0767892	0.0246692	0.48509	11	62374527	eML3;eML3;eML3	-0.0240309	-1.3e-05	down	down
cg14613194	3.58e-05	0.0656398	0.024822	0.485907	16	87662178	JPH3;JPH3	0.00799327	-0.00454539	up	down
cg12668551	2.48e-05	0.0596634	0.0250005	0.48686	8	98244624		0.0261135	0.00071859	up	up
cg15071406	3.06e-06	0.0360107	0.0259344	0.490788	1	8788275	ReRe;ReRe	0.0177801	-0.00637638	up	down
cg14484845	4.18e-05	0.0681774	0.0260359	0.49124	20	35454254	SOGA1;SOGA1	-0.0274652	-0.00163523	down	down
cg19324172	0.000134864	0.0944452	0.0270342	0.496123	4	159644759	PPID	-0.0295479	0.00535908	down	up
cg25579085	8.6e-05	0.0829538	0.027237	0.496769	10	93665240		-0.0351141	0.0020979	down	up
cg01480911	1.81e-05	0.0554171	0.0275319	0.497882	16	30546767	ZNF747;ZNF747;ZNF747;ZNF747	0.0401609	-0.00731613	up	down
cg12948610	5.88e-05	0.0765103	0.0277053	0.498244	13	85004203	LINC00333	0.0262335	0.00560009	up	up
cg25024143	0.000147802	0.0964646	0.0283598	0.501051	17	45978994	SP2	0.00428599	0.00126483	up	up
cg12600631	6.58e-06	0.0449956	0.0284858	0.501831	2	87420273		0.0204674	0.00247278	up	up
cg08298351	7.01e-05	0.0795705	0.0286153	0.502379	6	100916916		-0.0267463	-0.0036626	down	down
cg21360523	0.000116269	0.0900825	0.0288156	0.502927	1	243594865	SDCCAG8	0.00405332	-0.00161597	up	down
cg11430803	1.39e-05	0.0537962	0.0288657	0.503113	18	12884250	PTPN2;PTPN2;PTPN2;PTPN2;PTPN2;PTPN2;PTPN2;PTPN2	-0.0579222	0.00379673	down	up
cg22429911	3.64e-05	0.0658149	0.0290454	0.503788	5	34686500	RAI14;RAI14;RAI14;RAI14;RAI14;RAI14	-0.00749659	-0.00689922	down	down
cg22793203	0.000121132	0.0909888	0.0294382	0.505206	1	243753445	AKT3;AKT3;AKT3	0.0208017	0.00049845	up	up
cg25717917	0.000122847	0.0911528	0.0303913	0.509071	3	9989555	PRRT3	0.0344484	0.0126493	up	up
cg04321809	2.41e-06	0.0360107	0.0304405	0.509412	11	69214149		0.0141724	0.00438897	up	up
cg20004324	6.79e-05	0.0786189	0.0305138	0.509679	12	24610099	SOX5	0.0207333	0.00112583	up	up
cg16808036	7.18e-05	0.0797239	0.0305825	0.51006	16	83945624	MLYCD	0.0217713	0.00502036	up	up
cg00918794	5.3e-05	0.074696	0.030881	0.511092	15	64454941	PPIB	-0.00381317	0.00344171	down	up
cg21533964	3.76e-05	0.0664995	0.031815	0.514874	6	159278859	OSTCL	-0.0103295	0.00186741	down	up
cg10772372	8.15e-06	0.0487395	0.0322307	0.516519	14	101360103	MeG8	0.0100862	0.00016982	up	up
cg04953297	2.58e-05	0.059714	0.0323354	0.516901	21	43983837	SLC37A1	0.0380618	0.00656646	up	up
cg19084646	6.75e-05	0.0782603	0.0326965	0.51825	4	6640927	MRFAP1;MRFAP1;MRFAP1	0.0184636	0.00535975	up	up
cg20584874	0.000134317	0.0944452	0.0328399	0.518913	17	39974945	FKBP10	0.00777391	-0.00780697	up	down
cg18346582	0.000129829	0.0937825	0.0338691	0.522828	3	42642896	SeC22C;NKTR	0.0247845	-0.00606665	up	down
cg19278157	1.71e-07	0.0102775	0.0340766	0.523714	2	139326028	SPOPL	0.0243024	-0.0080137	up	down
cg17919020	1.91e-05	0.0556564	0.0345082	0.525153	7	150755629	CDK5;CDK5;SLC4A2	0.0143869	0.00472088	up	up
cg15480336	6.66e-05	0.0782603	0.0350406	0.526988	15	74465558	ISLR;ISLR	0.020894	0.00121108	up	up
cg16286275	5.88e-05	0.0765103	0.0353245	0.528003	7	36429476	ANLN;ANLN;KIAA0895	0.00393758	0.0334353	up	up
cg05156453	5.76e-05	0.0761101	0.035329	0.528042	11	71320617		-0.00718213	0.00338082	down	up
cg17875094	4.4e-06	0.0430121	0.0354199	0.528208	15	91565764	VPS33B;VPS33B;VPS33B;VPS33B;VPS33B;VPS33B;LOC101926911	0.0163669	0.0124309	up	up
cg03845435	0.000144959	0.0961238	0.035485	0.528524	1	112015443	C1orf162	-0.0101753	-0.00516692	down	down
cg26081613	8.4e-05	0.0829538	0.0361277	0.530591	14	71375319	PCNX	0.0205259	-0.00533218	up	down
cg24569624	9.16e-05	0.0830712	0.0363364	0.531357	11	6280804	CCKBR	0.0223229	0.00384094	up	up
cg08128764	5.68e-06	0.0449466	0.0364593	0.531768	4	28754157		0.0164224	-0.00789356	up	down
cg27396830	1.09e-07	0.00873954	0.0367005	0.532577	1	11760709	C1orf187	-0.00092451	0.00327631	down	up
cg06486088	7.93e-05	0.0819849	0.0367363	0.532668	2	237010222	AGAP1;AGAP1	-0.0059855	0.00469681	down	up
cg06386206	8.42e-05	0.0829538	0.0374093	0.534546	19	4502785	PLIN4	0.0123717	-0.00630863	up	down
cg25284161	0.000163508	0.0997174	0.0380859	0.536915	1	33399192		-0.0117009	-0.00539816	down	down
cg02238969	0.000143741	0.0959101	0.0383708	0.537903	22	32528315	AP1B1P1	-0.00356196	0.00296039	down	up
cg09204403	4.07e-05	0.0679086	0.0390052	0.539926	2	45402640	LINC01121	0.0192624	-0.00316693	up	down
cg26820922	5.39e-05	0.0752932	0.0390081	0.539943	2	32503023	YIPF4;YIPF4	0.0124017	0.00266302	up	up
cg19045733	1.39e-05	0.0537962	0.0401824	0.543902	2	227656248	IRS1	-0.0320155	-0.024102	down	down
cg12990786	7.67e-05	0.0809185	0.0402753	0.543995	16	70077744	PDXDC2P	0.0153738	0.00426995	up	up
cg07194993	2.21e-05	0.0584985	0.0410509	0.546065	14	67875438	PLeK2	0.0278695	0.00023194	up	up
cg09075787	9.23e-05	0.083097	0.0413089	0.546718	2	69965513		0.0170647	-0.00059399	up	down
cg06194070	0.000118786	0.0909095	0.0417687	0.548164	9	96712772		0.00691313	-0.00393568	up	down
cg17056000	0.000137041	0.0945525	0.0421746	0.54921	2	238975116	SCLY;UBe2F-SCLY	-0.338866	0.100948	down	up
cg03790974	2.43e-05	0.0596634	0.0430323	0.551702	15	74666127		-0.00380883	-0.00286032	down	down
cg03386580	0.000104858	0.0867965	0.0436159	0.553256	9	106855568	SMC2-AS1;SMC2;SMC2;SMC2;SMC2	-0.0102214	-0.00726745	down	down
cg01857114	0.000113969	0.089489	0.0447492	0.556351	4	176986193	WDR17;WDR17	0.015139	-0.00609968	up	down
cg08826890	7.94e-05	0.0819849	0.045314	0.557877	2	779178		-0.00491209	-0.00228303	down	down
cg16307068	8.74e-05	0.0829538	0.0453669	0.557944	1	22652988		0.0164759	0.0038313	up	up
cg08728796	5.31e-05	0.074696	0.0459446	0.559432	16	88851969	FAM38A	0.00519134	0.00060554	up	up
cg02758706	7.06e-07	0.0235174	0.0465257	0.560966	17	43445247		0.015984	0.00322233	up	up
cg23764008	5.71e-05	0.0761101	0.046854	0.561481	11	61344823	SYT7	0.00548825	0.00335537	up	up
cg13422535	2.86e-05	0.0625503	0.0480907	0.564934	22	47077682		0.0235263	0.0503092	up	up
cg16481584	1.94e-05	0.0556564	0.0481758	0.565074	16	30108841	YPeL3;YPeL3	0.0235306	-0.00050401	up	down
cg25660468	0.000122324	0.091147	0.0488512	0.567042	10	126418309	FAM53B	0.0067545	0.00124686	up	up
cg08887368	9.67e-05	0.0841709	0.049008	0.567369	1	97710032	DPYD;DPYD-AS1	0.0287767	0.00105895	up	up
cg11063299	0.000126742	0.092867	0.0490472	0.56747	2	192550964	OBFC2A;OBFC2A	0.0119358	0.00106741	up	up
cg23662361	2.26e-05	0.0584985	0.0494574	0.568497	1	179518453	AXDND1;AXDND1	-0.0115367	0.00461709	down	up
cg17338159	0.000100443	0.0852316	0.0497618	0.569245	10	104389989	SUFU	-0.00256873	-0.00045909	down	down
cg27312359	1.4e-05	0.0537962	0.050034	0.569911	1	21023503	KIF17;KIF17	0.0261462	0.0001645	up	up
cg15975074	1.74e-06	0.0353964	0.050785	0.571975	16	31440384	COX6A2	0.01379	-0.0109173	up	down
cg02425729	7.29e-05	0.0797792	0.052562	0.576284	4	77816399	ANKRD56;ANKRD56	0.0185752	0.0184142	up	up
cg27307448	5.99e-05	0.0766443	0.052576	0.576302	17	1389325	MYO1C;MYO1C;MYO1C	0.0147563	-0.00607243	up	down
cg23579848	0.000120905	0.0909746	0.0528306	0.57707	10	78843315	KCNMA1;KCNMA1;KCNMA1;KCNMA1;KCNMA1;KCNMA1	0.0116148	-0.00229008	up	down
cg09750400	4.28e-05	0.0691572	0.0535219	0.579043	16	30110280		0.0187122	0.00132482	up	up
cg08304314	0.000137917	0.0948747	0.0536328	0.579181	1	33943624	ZSCAN20	0.0577533	-0.017832	up	down
cg09879434	4.46e-05	0.0704876	0.0539505	0.580074	1	85462815	MCOLN2	-0.00196981	-0.00013186	down	down
cg25351614	8.98e-06	0.0499495	0.0548926	0.582465	17	47543493		-0.00656233	-0.00503114	down	down
cg13717684	9.06e-05	0.0829538	0.0553069	0.583443	3	111830803	C3orf52;MIR567	-0.00761052	-0.00510276	down	down
cg13803266	7.42e-05	0.0800289	0.0559258	0.584772	9	139937835	NPDC1	-0.00587799	0.00393134	down	up
cg07800040	1.51e-05	0.0544296	0.0570331	0.587102	5	7611041	ADCY2	0.0068853	0.00097958	up	up
cg02301193	0.000107532	0.0877795	0.0575444	0.588355	1	90267201		0.00622089	0.00199364	up	up
cg03911840	1.28e-05	0.0537962	0.0581726	0.589937	4	16792223	LDB2;LDB2;LDB2;LDB2;LDB2	0.0187886	0.00347935	up	up
cg24136937	0.000130438	0.0938674	0.0582895	0.59006	7	1012013	COX19	0.027463	-0.00190812	up	down
cg12401058	5.97e-06	0.0449466	0.0598737	0.59336	13	23423130		0.00297852	-0.00039952	up	down
cg24138857	7.68e-05	0.0809185	0.0606349	0.59522	6	32055079	TNXB	-0.01912	0.0097989	down	up
cg14404318	0.000101108	0.0852316	0.061734	0.597915	17	74538788	PRCD	-0.0127544	-0.00570026	down	down
cg13581752	0.000109415	0.0886457	0.0622136	0.599141	5	180079228		-0.0161473	-0.00429929	down	down
cg13847635	3.72e-05	0.0663343	0.0629444	0.600681	9	136546801	SARDH;SARDH	0.0145475	0.0146403	up	up
cg03763452	1.14e-05	0.0526981	0.0631421	0.601012	21	26805371	LINC00158	0.0257894	-0.00471098	up	down
cg14676711	5.43e-05	0.0754867	0.063207	0.601172	18	48405181	Me2;Me2	-0.00328103	0.00073145	down	up
cg14911856	3.03e-05	0.0635963	0.0635077	0.601711	1	47999856		0.00505246	-0.00019097	up	down
cg11916282	2.99e-05	0.0635963	0.0635555	0.601791	15	65155476	PLeKHO2;PLeKHO2	0.0143021	0.00913303	up	up
cg25824774	5.55e-05	0.075799	0.06359	0.601792	1	147126436	ACP6;ACP6	-0.0212191	0.00104921	down	up
cg14178214	4.27e-05	0.0691246	0.06384	0.602322	9	98491799		-0.0113722	0.00199185	down	up
cg19817177	5.8e-05	0.0761101	0.0642015	0.603249	3	131899208		0.0199763	-0.0104823	up	down
cg12009994	7.24e-05	0.0797764	0.0655636	0.606311	10	61572508	CCDC6	0.0198161	0.00540439	up	up
cg11554610	6.65e-05	0.0782603	0.0659562	0.607033	20	30410856	MYLK2	0.0171748	0.00108565	up	up
cg05472420	7.68e-05	0.0809185	0.0662456	0.607632	3	75719158		-0.00813956	0.00206513	down	up
cg00842836	4.07e-05	0.0679086	0.066534	0.608293	21	46524993	ADARB1;ADARB1;ADARB1;ADARB1;ADARB1;ADARB1;ADARB1;ADARB1	0.0284947	-0.00334481	up	down
cg16194540	5.41e-05	0.0754509	0.0672202	0.609592	10	131934790	GLRX3	-0.0210234	-0.00247525	down	down
cg16661609	0.000111106	0.0893333	0.067863	0.61102	19	55172983	LILRB4;LILRB4	0.0205285	-0.00638134	up	down
cg10621552	9.05e-05	0.0829538	0.068224	0.611693	6	158464770	SYNJ2	0.0114889	-0.00219755	up	down
cg06837034	6.18e-05	0.0768616	0.0686695	0.612662	4	79093019	FRAS1;FRAS1	-0.0212665	-0.0555965	down	down
cg13850174	0.000151019	0.0971729	0.0689111	0.612844	21	45547572	PWP2	-0.012529	0.0192839	down	up
cg17342330	3.55e-05	0.0656398	0.0697666	0.614462	10	50748428	eRCC6;eRCC6-PGBD3;eRCC6-PGBD3	-0.0035988	0.00095696	down	up
cg05694123	8.09e-06	0.0487395	0.0701017	0.615348	21	27073151	JAM2;JAM2;JAM2;JAM2	0.00646775	0.00694411	up	up
cg22829706	0.000111192	0.0893333	0.0701187	0.615369	6	133079987	VNN2;VNN2	0.0183888	0.00580166	up	up
cg01683270	0.000123712	0.0913424	0.0708446	0.616628	4	8136996	ABLIM2;ABLIM2;ABLIM2;ABLIM2;ABLIM2;ABLIM2;ABLIM2	0.0495652	-0.00244753	up	down
cg24361350	0.000101521	0.0852316	0.0712394	0.617548	1	6750722	DNAJC11	0.0072684	-0.00449684	up	down
cg05218902	0.000167032	0.0999746	0.0714942	0.617951	3	25825136	NGLY1;NGLY1;NGLY1;NGLY1	0.0107249	0.00372115	up	up
cg18902644	4.34e-05	0.0697012	0.0718189	0.618506	6	2460774		0.00855968	-0.00065346	up	down
cg20603080	6.36e-05	0.0772549	0.0731741	0.620841	4	40872066	APBB2;APBB2;APBB2	0.0167708	-0.00574027	up	down
cg17107246	9.61e-05	0.0840762	0.0735709	0.62148	1	108735549	SLC25A24;SLC25A24	-0.00810528	-0.00206224	down	down
cg20360928	1.85e-06	0.0353964	0.0738158	0.622007	2	61191582	PUS10	-0.00640736	0.007472	down	up
cg19515446	7.31e-05	0.0797792	0.0742485	0.622835	6	26108335	HIST1H1T;HIST1H1T	0.0287278	-0.00246754	up	down
cg02054232	0.000159853	0.0993154	0.0744896	0.623225	13	113585713		0.00666979	0.00216059	up	up
cg17603288	0.000113008	0.0894368	0.0765008	0.626753	5	14405747	TRIO	0.0137788	-0.00668313	up	down
cg10079457	1.58e-05	0.0544296	0.0765429	0.626763	3	57779492	SLMAP;SLMAP;SLMAP	0.0353151	-0.0214337	up	down
cg11295144	1.75e-05	0.0552284	0.076856	0.627216	17	33447001	RAD51L3;RAD51L3;RAD51L3	0.00443077	-0.00183738	up	down
cg21282883	8.03e-05	0.0820122	0.0776509	0.628559	1	228271368	ARF1;ARF1;ARF1;ARF1	0.0206964	0.0133072	up	up
cg05389652	0.000101505	0.0852316	0.0785859	0.630582	11	36378121	PRR5L	0.0242332	0.00227936	up	up
cg03588394	1.38e-05	0.0537962	0.079309	0.632023	14	50287164	NeMF;NeMF	-0.00933166	-0.00162692	down	down
cg24313770	9.78e-07	0.0273235	0.0795854	0.632351	1	218458267	RRP15	0.00472779	-0.00192989	up	down
cg04224864	6.23e-05	0.0768616	0.0808728	0.63472	1	179851825	TOR1AIP1	-0.00606599	0.00183569	down	up
cg09403042	3.41e-05	0.0647661	0.081089	0.635111	1	225778347	eNAH;eNAH	0.0111213	0.00609503	up	up
cg16796127	1.13e-05	0.0526981	0.0811144	0.635167	2	73208600	SFXN5	-0.0349392	0.0229428	down	up
cg10231739	9e-05	0.0829538	0.082499	0.637778	6	30704225	FLOT1	0.0139766	1.03e-05	up	up
cg21014483	3.39e-05	0.0647661	0.0835164	0.639269	22	21368707	P2RX6;P2RX6;MGC16703	-0.0702285	0.00435446	down	up
cg16525287	1.86e-05	0.0554648	0.0845842	0.641206	6	29720702		-0.0250711	-0.00873692	down	down
cg17616012	3.02e-06	0.0360107	0.0846307	0.641276	9	133320294	ASS1;ASS1;ASS1;ASS1	0.0553226	-0.0233433	up	down
cg14668118	1.87e-05	0.0554648	0.0853215	0.642225	7	46231319		0.0376679	0.0056989	up	up
cg00435374	0.000117967	0.0907928	0.0855467	0.642589	13	50574290	TRIM13;TRIM13;TRIM13;TRIM13;DLeU2	-0.00590529	0.00204858	down	up
cg17128823	0.000129141	0.0937524	0.0856248	0.64269	12	89919812	GALNT4;WDR51B	0.0379811	0.00184272	up	up
cg22296149	7.23e-05	0.0797677	0.0866769	0.644417	19	2249330	AMH;AMH	0.0282037	0.00095857	up	up
cg23036148	8.81e-05	0.0829538	0.0867064	0.644444	3	168578023		0.0527344	-0.0068568	up	down
cg24453438	3.77e-05	0.0664995	0.0880022	0.646487	1	38517272		0.025452	-0.00923141	up	down
cg09428674	2.88e-05	0.0625744	0.088308	0.646945	2	1518668	TPO;TPO;TPO;TPO;TPO;TPO	0.019807	-0.00504545	up	down
cg17684973	0.000103298	0.0858584	0.0893135	0.648584	20	2686665	eBF4;eBF4	0.0114753	-0.00805895	up	down
cg23039713	0.000106725	0.08743	0.089482	0.648813	15	68089313	MAP2K5;MAP2K5;MAP2K5	0.0498799	0.0014061	up	up
cg20553024	0.000152788	0.0975142	0.0894873	0.648835	8	129296120		0.0282081	0.00032952	up	up
cg11443730	0.000141218	0.0954209	0.0896183	0.649051	7	22641708		0.0469628	-0.0156436	up	down
cg19985740	1.67e-05	0.0547862	0.0909557	0.650966	5	142221852	ARHGAP26;ARHGAP26	0.00810908	0.0021072	up	up
cg26561313	1.13e-05	0.0526981	0.0922999	0.653241	17	48190171	SAMD14	0.00362974	0.00054875	up	up
cg01794265	0.000131061	0.0938846	0.0924579	0.653398	5	14582549	FAM105A	0.0173492	0.0044623	up	up
cg14449812	0.000112556	0.0894368	0.0931746	0.654546	9	97614806	C9orf3;C9orf3;C9orf3	-0.00629292	-0.00070294	down	down
cg21296602	1.83e-05	0.0554171	0.0932579	0.654566	11	93476060	TAF1D;C11orf54	0.0121853	-0.00999827	up	down
cg03230017	5.61e-05	0.075799	0.0934662	0.654835	22	31277462	OSBP2;OSBP2;OSBP2;OSBP2;OSBP2;OSBP2	0.0200014	0.0134731	up	up
cg16915302	0.000154547	0.0979292	0.0946062	0.656525	X	153775254	IKBKG;IKBKG;G6PD;IKBKG;G6PD;IKBKG	-0.016288	0.00098543	down	up
cg09601704	5.8e-05	0.0761101	0.0952827	0.657269	17	8027427	HeS7;HeS7	-0.00028332	-0.00478197	down	down
cg03281018	9.09e-05	0.0829576	0.0957231	0.657873	3	69817760	MITF;MITF;MITF	0.0390777	-0.0242385	up	down
cg01575327	1.87e-05	0.0554648	0.0960976	0.658356	18	31020117	CCDC178;CCDC178;CCDC178	-0.0067768	0.00015175	down	up
cg10325624	0.000113696	0.0894368	0.0968447	0.659441	15	102312639		-0.0114626	-0.00705563	down	down
cg12194701	0.000120499	0.0909746	0.0975813	0.66074	8	99952749		-0.0125433	-0.00093245	down	down
cg01957034	1.07e-05	0.0526981	0.098795	0.662416	13	112839350		0.018433	-0.00293023	up	down
cg13945644	1.78e-07	0.0102775	0.0988595	0.6625	19	17559467		0.0284226	-0.00502605	up	down
cg23473944	3.41e-05	0.0647661	0.0991086	0.662798	14	42106137	LRFN5	-0.00629845	-0.00908756	down	down
cg05452391	0.000151013	0.0971729	0.100109	0.664327	5	131781406	C5orf56	0.0104553	-0.00240555	up	down
cg01518942	1.24e-05	0.0537962	0.10012	0.66434	17	78822406	RPTOR;RPTOR	0.00225425	0.00319482	up	up
cg00903010	7.43e-05	0.0800371	0.103263	0.668288	14	23236465	OXA1L	0.0162014	-0.00729549	up	down
cg00003640	7.11e-05	0.0797239	0.103679	0.668849	1	210125754	SYT14;SYT14;SYT14;SYT14;SYT14;SYT14	0.0147157	0.0246041	up	up
cg05739286	3.7e-05	0.0663343	0.103996	0.66937	13	27744962	USP12	0.00309825	-3.14e-05	up	down
cg22344685	1.38e-05	0.0537962	0.104838	0.670652	2	96079551		0.0145465	0.00360471	up	up
cg16600694	1.01e-05	0.0517599	0.104854	0.670667	6	161678989	AGPAT4	0.0189974	-0.00279216	up	down
cg05776458	7.23e-05	0.0797677	0.105357	0.671434	1	208783429		0.0184471	-0.00186085	up	down
cg21562801	6.93e-05	0.079077	0.10645	0.673079	17	80011196	GPS1;GPS1	-0.0128294	-0.00570521	down	down
cg16181883	0.000165844	0.0997646	0.108413	0.675952	11	129738984	NFRKB;NFRKB	0.00794218	0.0023807	up	up
cg02204845	0.000139513	0.0951858	0.108892	0.676466	6	84742695	MRAP2	0.00595629	-0.00767389	up	down
cg13176979	9.54e-05	0.0838824	0.109882	0.677821	6	79944654	HMGN3;HMGN3	0.0112464	0.00713412	up	up
cg09658813	0.000142262	0.0955661	0.109906	0.677846	7	66188399	RABGeF1	-0.0341754	-0.017488	down	down
cg20478120	4.44e-05	0.0704286	0.110316	0.678457	6	33258045	PFDN6;WDR46;WDR46	0.0217945	-0.00735769	up	down
cg01315222	0.000139122	0.0950906	0.110473	0.678626	22	24289622		0.0147999	-0.00166202	up	down
cg16668394	0.000138889	0.0950906	0.111412	0.68004	11	64578521	MeN1;MeN1;MeN1;MeN1;MeN1;MeN1;MeN1;MeN1;MeN1	0.00484722	0.00079987	up	up
cg08744989	0.000159164	0.0991006	0.111566	0.680275	6	118974837	CeP85L	0.0239171	0.00135796	up	up
cg02596440	1.36e-05	0.0537962	0.113438	0.682286	2	254229	SH3YL1;SH3YL1;SH3YL1;SH3YL1;SH3YL1;SH3YL1;SH3YL1;SH3YL1;SH3YL1	-0.023705	0.0100438	down	up
cg02123323	9.23e-05	0.083097	0.113959	0.682949	6	34524337	SPDeF;SPDeF	-0.00735779	-0.0156169	down	down
cg26838747	0.000103185	0.0858584	0.114092	0.683048	1	25071311	CLIC4	0.0267342	-0.00548688	up	down
cg16817413	0.00016565	0.0997646	0.114111	0.683048	4	113879618	ANK2	-0.0120147	-0.00796361	down	down
cg10293061	7.36e-05	0.0797792	0.114385	0.683399	22	47488460	TBC1D22A;TBC1D22A;TBC1D22A;TBC1D22A;TBC1D22A	0.0117832	-0.00066928	up	down
cg21224278	2.57e-06	0.0360107	0.114961	0.68398	10	35455004	CReM;CReM;CReM;CReM;CReM;CReM;CReM;CReM;CReM;CReM;CReM;CReM;CReM;CReM;CReM	-0.0126747	-0.00163853	down	down
cg23577102	0.000120521	0.0909746	0.116466	0.686134	11	111411348	LAYN;LAYN;LAYN;LAYN;LAYN;LAYN	0.00274694	-0.0032349	up	down
cg24166112	0.000145558	0.0961238	0.117751	0.68756	17	73873905	TRIM47	0.0148826	-0.00172303	up	down
cg27163099	1.55e-05	0.0544296	0.119903	0.690285	9	134151909	FAM78A	0.0161886	-0.0049875	up	down
cg17712150	1.85e-05	0.0554648	0.120567	0.691054	3	190026071	CLDN1	0.0250084	-0.041391	up	down
cg05629821	0.000113544	0.0894368	0.120976	0.691558	13	113436400	ATP11A;ATP11A	-0.0155167	-0.00485388	down	down
cg10387848	1.95e-05	0.0556564	0.121136	0.691801	18	29757472		0.00947865	0.00132878	up	up
cg08517562	2.22e-05	0.0584985	0.121578	0.692236	20	49126905	PTPN1;PTPN1	-0.00356488	-0.00170316	down	down
cg21994045	0.000108668	0.0881748	0.121694	0.692461	19	10403936	ICAM5	0.0336997	-0.00820761	up	down
cg18712348	5.24e-05	0.074696	0.121879	0.692681	5	138211703	CTNNA1;LRRTM2	0.0106474	0.00195364	up	up
cg13341380	4.15e-08	0.00583986	0.122632	0.693579	17	33701529	SLFN11;SLFN11;SLFN11;SLFN11;SLFN11	0.0265723	0.00899467	up	up
cg06405715	9.9e-09	0.00214355	0.123008	0.693982	18	77895056	ADNP2	0.00402319	-0.00086506	up	down
cg16018285	1.01e-05	0.0517599	0.123553	0.694565	11	102262135		0.0199174	-0.00022512	up	down
cg01434144	5.63e-05	0.075866	0.12396	0.695011	6	147463979	STXBP5-AS1	0.0354272	-0.00720374	up	down
cg06378871	1.95e-05	0.0556564	0.124238	0.695167	12	125534284		0.0245934	-0.0104925	up	down
cg04260548	3.63e-05	0.0657714	0.125084	0.696088	10	71333967	NeUROG3	0.00231896	-0.0118831	up	down
cg11011562	7.66e-05	0.0809185	0.126627	0.697867	8	32103979	NRG1	0.0203555	-0.00481004	up	down
cg22269582	4.02e-05	0.0678683	0.127105	0.698419	8	20091683		-0.0179841	-0.00062438	down	down
cg26842637	2.07e-06	0.0360107	0.128425	0.70004	20	42134970	L3MBTL1	0.0125966	-0.00070892	up	down
cg21295295	0.000129539	0.0937825	0.128459	0.700097	1	156256448	TMeM79;TMeM79	-0.017824	0.00158655	down	up
cg08965206	1.83e-05	0.0554171	0.129114	0.700763	17	71732215		-0.00267139	0.00053693	down	up
cg08309232	7.83e-06	0.0487395	0.129553	0.701334	18	45249590		0.00151143	-0.00580377	up	down
cg07690734	0.000118271	0.0907928	0.129567	0.701334	10	134188661	LRRC27;LRRC27	0.00378822	0.00084129	up	up
cg25037677	5.33e-05	0.074696	0.129581	0.701334	1	2437047		-0.00529574	-0.00377346	down	down
cg24257768	6.17e-05	0.0768616	0.129617	0.701334	10	120101984	C10orf84;C10orf84	0.0225898	-0.00386754	up	down
cg26158180	4.11e-05	0.0679086	0.129647	0.701334	15	88798666	NTRK3;NTRK3;NTRK3	-0.0201543	0.000934	down	up
cg08116386	6.44e-05	0.0776239	0.130322	0.702033	5	134209284	TXNDC15	0.0423264	0.00701949	up	up
cg06827060	8.04e-05	0.0820176	0.131154	0.70262	6	68597028		0.0126401	-0.00475113	up	down
cg19286078	0.000141889	0.0955661	0.131274	0.702833	5	68710325	MARVeLD2;MARVeLD2;RAD17;RAD17;RAD17;RAD17;RAD17;RAD17;RAD17;RAD17;RAD17	0.0079449	0.00716653	up	up
cg07792422	2.64e-05	0.0600119	0.131945	0.703687	15	50639978	GABPB1;GABPB1;GABPB1;GABPB1;GABPB1	-0.00687174	0.00180471	down	up
cg11432275	3.46e-08	0.00583986	0.13365	0.705547	4	3239323	HTT	0.0151804	-3.55e-05	up	down
cg04203824	2.89e-05	0.0625744	0.134279	0.705978	4	3418911	RGS12;RGS12;RGS12	0.00091399	-0.00333967	up	down
cg08868211	7.66e-05	0.0809185	0.135013	0.706924	7	5821462	RNF216;RNF216	0.00304824	0.0040582	up	up
cg17125807	8.94e-05	0.0829538	0.135685	0.707617	6	40554848	LRFN2;LRFN2	0.0152069	-0.00503538	up	down
cg04213847	3.87e-05	0.0668855	0.135786	0.70773	6	136628951		0.0185788	-0.0105254	up	down
cg09203622	4.52e-05	0.0710469	0.136018	0.707977	1	224492479	NVL;NVL;NVL;NVL	-0.019317	-0.00138079	down	down
cg22282963	6.87e-05	0.0789427	0.136188	0.708131	2	112426248		0.0202102	-0.00134323	up	down
cg14505980	6.67e-05	0.0782603	0.136257	0.708186	X	51149711	CXorf67	0.00633311	-0.00534157	up	down
cg20190405	0.000125719	0.0925757	0.136276	0.708202	12	110691012		-0.0317619	-0.0400953	down	down
cg27579480	5.06e-05	0.0736533	0.136371	0.708288	19	18391329	JUND	0.0124361	0.00357374	up	up
cg06182689	1.25e-05	0.0537962	0.13647	0.708424	8	59906033	TOX	0.02068	-0.00302477	up	down
cg17658638	0.000116566	0.0902139	0.136563	0.708595	17	80890347	TBCD	0.0239942	0.00799484	up	up
cg12259923	4.05e-05	0.0679086	0.136658	0.708767	1	187812082		0.035512	-0.014632	up	down
cg05509020	2.66e-05	0.0603083	0.140151	0.712027	3	170885888	TNIK;TNIK;TNIK;TNIK;TNIK;TNIK;TNIK;TNIK	0.0135943	0.00386617	up	up
cg25373388	2.31e-05	0.0584985	0.140983	0.713068	4	159929766	C4orf45	-0.0348031	-0.00360863	down	down
cg20474611	6.89e-05	0.0789427	0.141423	0.713442	15	45829332	HMGN2P46	0.0274419	0.0042576	up	up
cg20019347	0.000153972	0.0977852	0.141427	0.713447	1	87901201		0.021514	0.00624148	up	up
cg00209831	3.21e-05	0.0647661	0.142822	0.715057	15	52592006		0.0269564	-0.0189676	up	down
cg05619639	6.73e-05	0.0782603	0.143215	0.715484	19	53269486	ZNF600	0.00796653	0.00458202	up	up
cg26415938	5.11e-05	0.0741319	0.143478	0.715652	17	15603133	ZNF286A;ZNF286A;ZNF286A;ZNF286A;ZNF286A;ZNF286A;ZNF286A;ZNF286A;ZNF286A;ZNF286A	0.0267439	0.00031738	up	up
cg08481536	0.000153942	0.0977852	0.143809	0.715969	17	72368179	GPR142	0.0362227	0.00581051	up	up
cg00495946	1.92e-05	0.0556564	0.144171	0.716271	7	1113932	C7orf50;C7orf50;C7orf50	0.0183622	-0.0113986	up	down
cg22641930	0.000100445	0.0852316	0.144195	0.716334	2	101921235	RNF149	0.0122834	0.00465052	up	up
cg21653558	8.1e-05	0.0823387	0.147468	0.719559	5	107007011	eFNA5	0.0310822	-0.00472726	up	down
cg07759247	5.23e-06	0.0449466	0.148343	0.72056	3	38040636	VILL	0.00754729	0.00451115	up	up
cg01845923	0.000137835	0.0948747	0.149036	0.721361	5	106762174	eFNA5	0.0203161	-0.00360206	up	down
cg25306357	0.000129331	0.0937825	0.149077	0.721385	10	101303025		-0.0061968	0.00174583	down	up
cg08777402	4.88e-05	0.0732491	0.149338	0.721651	2	121013745	RALB	-0.00163963	0.00401697	down	up
cg04714159	7.46e-05	0.0800615	0.150269	0.722477	1	47301259		0.0134572	-0.00110636	up	down
cg22643080	4.13e-05	0.0679086	0.150458	0.722609	6	4136196	PeCI;PeCI;PeCI;PeCI	-0.00850249	-0.00233312	down	down
cg08110157	8.59e-05	0.0829538	0.151613	0.723619	2	235512343		0.0139816	-0.0035179	up	down
cg23711396	8.16e-05	0.0824887	0.151894	0.723794	1	79305532		-0.00260762	-0.0062325	down	down
cg17544521	5.77e-06	0.0449466	0.15227	0.7242	1	201026177	CACNA1S	-0.0301025	-0.0123535	down	down
cg06593050	9.77e-05	0.0845337	0.152598	0.724488	4	144480206	LOC441046	0.0154155	0.015599	up	up
cg12771611	1.03e-05	0.0518642	0.152703	0.724563	1	24123628	GALe;GALe;GALe;GALe;GALe;GALe	0.0177785	0.00186819	up	up
ch.7.52501384F	0.000112649	0.0894368	0.154686	0.726271	7	52533890		0.00718365	0.00192044	up	up
cg18013614	9.14e-06	0.0499495	0.155541	0.726998	8	74659962	STAU2;STAU2;STAU2;STAU2;STAU2;STAU2;STAU2	-0.0144111	-0.00291992	down	down
cg04744843	0.000155228	0.0979995	0.15684	0.728276	3	193311124	OPA1;OPA1;OPA1;OPA1;OPA1;OPA1;OPA1;OPA1;OPA1;OPA1;OPA1;OPA1;OPA1;OPA1;OPA1;OPA1	0.0152423	-0.00163573	up	down
cg23498394	2.62e-05	0.059714	0.157004	0.728409	6	33862743		-0.00601635	-0.00087262	down	down
cg09443520	0.000142453	0.0955661	0.157133	0.728544	8	1318112		-0.017538	0.00049599	down	up
cg11272874	1.35e-05	0.0537962	0.1577	0.729065	11	44264948	eXT2;eXT2	0.0172564	0.00930207	up	up
cg15064387	2.2e-05	0.0584985	0.158448	0.729807	1	230228472	GALNT2	0.00690276	-0.00273612	up	down
cg24650672	1.59e-05	0.0544296	0.15884	0.730181	7	9776507		0.00805041	-0.00296725	up	down
cg07930329	0.000152159	0.097468	0.159337	0.730763	19	47632696	SAe1;SAe1;SAe1;SAe1	0.0148279	0.00360539	up	up
cg07675668	1.52e-05	0.0544296	0.159536	0.730854	4	56280305	TMeM165;TMeM165	-0.0146917	0.00680727	down	up
cg12550312	4.39e-05	0.0697632	0.159921	0.731134	20	55980008	RBM38;RBM38	-0.0106447	0.00254844	down	up
cg15121510	1.58e-05	0.0544296	0.160054	0.731276	1	90437467		0.00279383	2.69e-06	up	up
cg01360768	0.000160261	0.0993551	0.160247	0.731459	11	18548302	TSG101	0.0137357	0.00133678	up	up
cg09444392	0.000164799	0.0997646	0.161473	0.732394	5	179781245	GFPT2	0.0213512	-0.0092249	up	down
cg21195175	3.73e-05	0.0663343	0.16181	0.732662	19	2194949	DOT1L	-0.00122734	0.00315253	down	up
cg15017132	1.88e-06	0.0353964	0.163409	0.734388	14	59100177	DACT1	-0.0164372	0.00074637	down	up
cg10381555	9.78e-05	0.0845337	0.163679	0.734632	21	45547032	PWP2	-0.0112234	-0.00024379	down	down
cg14735551	0.000148855	0.0966663	0.163851	0.734823	5	131132756	FNIP1;FNIP1	0.00703901	0.00373945	up	up
cg12897786	2.53e-05	0.059714	0.164184	0.735109	6	30640295	DHX16;DHX16	-0.00750603	0.00076651	down	up
cg17114402	2.26e-05	0.0584985	0.164391	0.735397	2	97778470	ANKRD36	-0.00989239	0.0001017	down	up
cg01120495	8.19e-05	0.0824887	0.165531	0.7365	12	56236940	MMP19;MMP19;MMP19	0.0251299	0.00204459	up	up
cg13021015	0.000141069	0.0954209	0.1656	0.736536	3	169375110	MeCOM	0.0823695	0.122419	up	up
cg21062931	8.2e-05	0.0824887	0.165727	0.736598	1	55353033	DHCR24	-0.0334606	0.0075235	down	up
cg14395520	0.000166524	0.0997646	0.166177	0.736942	1	1459028	ATAD3A;ATAD3A;ATAD3A	0.0177448	0.00293828	up	up
cg23114951	4.19e-05	0.068212	0.168331	0.738761	1	26873692	RPS6KA1;RPS6KA1;RPS6KA1;RPS6KA1	-0.014705	0.00390352	down	up
cg21908199	3.77e-05	0.0664995	0.168483	0.73895	5	142014196	FGF1;FGF1;FGF1;FGF1;FGF1;FGF1;FGF1;FGF1;FGF1;FGF1;FGF1	0.0266704	0.00750033	up	up
cg27199597	0.000104527	0.0866305	0.168496	0.73895	8	37735726	RAB11FIP1;RAB11FIP1	0.0239238	0.00041257	up	up
cg04530345	0.000120794	0.0909746	0.168818	0.739312	5	53601057	ARL15	-0.0453088	-0.0194969	down	down
cg23098844	3.2e-05	0.0647661	0.169282	0.739661	19	54368051	MYADM;MYADM;MYADM	-0.00546475	-0.00107655	down	down
cg17504886	0.000139117	0.0950906	0.16931	0.739666	1	207642938	CR2;CR2	0.0056854	-0.0112991	up	down
cg12283695	2.31e-05	0.0584985	0.169654	0.739951	15	20834869		-0.00987603	-0.00459123	down	down
cg00979260	7.5e-05	0.0801927	0.170109	0.740235	1	63419352		0.0124033	0.00085982	up	up
cg15068522	6.34e-05	0.0772286	0.171337	0.741253	6	57086371	RAB23;RAB23	0.0120756	-0.00495819	up	down
cg07415998	2.36e-05	0.0587342	0.173059	0.742716	10	2907772		-0.0168277	0.0105066	down	up
cg17760878	1.47e-05	0.0544296	0.173129	0.742787	5	5303460	ADAMTS16	0.00914725	0.00027576	up	up
cg26483802	7.67e-05	0.0809185	0.174457	0.744001	19	1830911	ReXO1	0.0234404	0.00620019	up	up
cg12262610	0.000165897	0.0997646	0.175137	0.744578	7	143747350	OR2A5	0.0231699	0.00147125	up	up
cg01048992	0.000152587	0.097468	0.176425	0.745677	19	17452542	GTPBP3;GTPBP3;GTPBP3	0.0235183	-0.00389523	up	down
cg13076724	5.04e-05	0.0736096	0.176596	0.745823	16	23619228	PALB2	0.050194	-0.0061727	up	down
cg06413961	1.48e-05	0.0544296	0.177326	0.746496	14	20784915	CCNB1IP1;CCNB1IP1;CCNB1IP1	-0.0174688	-0.00063887	down	down
cg02624489	7.34e-05	0.0797792	0.177436	0.746614	14	102886420	TeCPR2;TeCPR2	-0.00622871	-0.00782265	down	down
cg00412148	0.000101673	0.0852316	0.178735	0.747628	10	16538682	PTeR;PTeR	0.0126377	0.00516864	up	up
cg11292771	6.26e-05	0.0770123	0.178779	0.747667	19	34740773		0.00447597	-4.42e-05	up	down
cg12120973	9.74e-05	0.0845253	0.18041	0.748684	1	1215925	SCNN1D;SCNN1D;SCNN1D	-0.0235447	0.00152809	down	up
cg16692291	0.000119879	0.0909746	0.180753	0.748915	11	75239388		-0.00680149	0.002065	down	up
cg10130021	5.82e-06	0.0449466	0.181518	0.749682	14	39572994	SeC23A	0.0100645	0.00169352	up	up
cg14985124	3.2e-05	0.0647661	0.182698	0.750631	18	56301814		0.0256189	-0.0192827	up	down
cg19894487	0.000126977	0.0929606	0.184196	0.75198	17	74515570		0.0233905	0.00288329	up	up
cg17662295	0.000135844	0.0944452	0.184567	0.75232	16	14101445		0.0189447	0.0149417	up	up
cg08763705	0.000146834	0.0964646	0.184956	0.752659	5	139525657		0.0126165	-0.00264114	up	down
cg03981074	6.02e-05	0.0766736	0.186153	0.753771	3	183959062	VWA5B2;MIR1224	0.0060523	0.0022504	up	up
cg09189355	0.00012051	0.0909746	0.186259	0.753846	2	42103227	LOC388942	0.00770809	0.00145892	up	up
cg26030690	0.000118236	0.0907928	0.18712	0.754358	13	95896449	ABCC4;ABCC4;ABCC4;ABCC4	0.00807544	0.00680178	up	up
cg09514197	2.84e-05	0.0624282	0.188345	0.755591	4	3114992	HTT	0.00676774	0.00808179	up	up
cg14177779	5.78e-05	0.0761101	0.188451	0.755716	2	86076806	ST3GAL5;ST3GAL5	0.0380203	0.00336421	up	up
cg04845819	2.71e-06	0.0360107	0.189054	0.756278	3	138762324	PRR23C;PRR23C	0.00315863	-4.22e-06	up	down
cg20472622	6.87e-05	0.0789427	0.189225	0.756344	4	109169492		0.0153862	-0.00867472	up	down
cg00756215	6.32e-05	0.0772021	0.189412	0.756379	1	55230057	PARS2	0.0160594	-0.00322348	up	down
cg10796381	8.55e-06	0.0497561	0.190483	0.757324	16	13425777		-0.0195384	0.00601688	down	up
cg04607608	7.64e-05	0.0809185	0.192267	0.758887	5	34735175	RAI14;RAI14;RAI14;RAI14;RAI14;RAI14	0.00259259	-0.00124111	up	down
cg20363751	0.000131808	0.0940307	0.192729	0.759263	3	119469091	MAATS1	-0.00292612	-0.00169258	down	down
cg16219125	7.48e-05	0.0801768	0.19343	0.759857	3	174043293		-0.00347571	-7.3e-05	down	down
cg22052493	3.55e-05	0.0656398	0.193473	0.759903	1	244212069	ZBTB18	0.00496831	-0.00084299	up	down
cg12430455	1.62e-06	0.0350763	0.195309	0.7613	1	209128316		-0.00883738	0.00072826	down	up
cg22742564	3.53e-05	0.0656398	0.196443	0.761897	11	28041575		0.0311925	-0.00203521	up	down
cg10112163	9.25e-05	0.0831079	0.198251	0.763289	8	68471040	CPA6	-0.00780394	-0.00557839	down	down
cg03125531	8.96e-05	0.0829538	0.200019	0.764472	8	1906418	ARHGeF10	0.00962125	-0.00704072	up	down
cg20674212	0.000150555	0.0970907	0.200363	0.764751	8	12623766	LOC340357	0.0184585	0.00220414	up	up
cg07015183	8.37e-05	0.0829538	0.200515	0.764877	19	18830695	CRTC1;CRTC1	-0.0192261	0.0031036	down	up
cg07850535	9.19e-05	0.0830823	0.202176	0.765964	12	49497583	LMBR1L;LMBR1L;LMBR1L;LMBR1L;LMBR1L;LMBR1L	0.0223814	0.00163209	up	up
cg06376771	8.42e-05	0.0829538	0.203089	0.766495	12	16137468	DeRA;DeRA	0.0247799	-0.00995567	up	down
cg03246570	0.000121008	0.0909746	0.20324	0.766615	16	723047	RHOT2	-0.0184925	0.00866499	down	up
cg09090360	0.000119149	0.0909721	0.203305	0.76669	4	157761924	PDGFC;PDGFC	0.0126123	0.00499875	up	up
cg17546868	7.95e-05	0.0819849	0.205062	0.768033	16	732232	STUB1;STUB1;JMJD8	-0.0277731	-0.00791465	down	down
cg04904673	9.57e-05	0.0839756	0.205919	0.7685	15	59961161	BNIP2	0.0208376	-0.00495195	up	down
cg02071276	1.63e-05	0.0545063	0.206078	0.76864	1	224303989	FBXO28;FBXO28	-0.0153302	0.0104709	down	up
cg21499782	6.75e-05	0.0782603	0.206249	0.768811	1	113160896	CAPZA1;ST7L;ST7L;ST7L;ST7L;ST7L	0.0190696	-0.0073959	up	down
cg01616349	0.000153463	0.0976572	0.207995	0.770263	11	2596468	KCNQ1;KCNQ1	0.00130305	0.00311242	up	up
cg16529318	6.9e-05	0.0789427	0.208049	0.770275	3	42131356	TRAK1;TRAK1	0.0102198	-0.00591818	up	down
cg02302348	6.68e-05	0.0782603	0.208868	0.770753	10	3542628		0.0139322	-0.0100518	up	down
cg12255062	0.000123122	0.0911528	0.209937	0.771554	6	32138332	AGPAT1;AGPAT1	0.0131442	0.00034028	up	up
cg23809297	0.000165787	0.0997646	0.211199	0.772458	14	68932190	RAD51B;RAD51B;RAD51B	0.00925069	-0.00787052	up	down
cg22999532	5.04e-05	0.0736096	0.21286	0.773649	12	31522381		0.0409854	0.0370542	up	up
cg11177450	5.03e-06	0.0449466	0.214024	0.774493	3	196594476	SeNP5	0.0124169	-0.00207064	up	down
cg18258980	8.8e-05	0.0829538	0.214443	0.774729	2	200304161	SATB2	0.0108163	-0.00231824	up	down
cg15761424	0.000111728	0.0893807	0.214528	0.774729	6	89086594		0.00929759	0.00282501	up	up
cg26575738	6.11e-09	0.00214355	0.214729	0.774887	17	44896168	WNT3	-0.0569511	0.00349776	down	up
cg04999756	7.67e-05	0.0809185	0.214955	0.775025	11	117316545	DSCAML1	-0.0151278	-0.00422779	down	down
cg15474272	0.000152403	0.097468	0.21504	0.77509	19	1987505	BTBD2	-0.0303155	-0.0108221	down	down
cg09406846	3.58e-05	0.0656398	0.215048	0.775104	2	230391281	DNeR	0.00418281	0.00222684	up	up
cg02075570	9.12e-05	0.0830563	0.215472	0.775373	1	205649849	SLC45A3	0.0324549	0.00666954	up	up
cg21466395	7.39e-05	0.0798047	0.215737	0.775519	2	44770182	CAMKMT	0.0110385	0.00220037	up	up
cg12979719	1.68e-05	0.0549063	0.215872	0.775649	15	74287690	STOML1;PML;PML;PML;PML;PML;PML;PML;PML;PML	0.0362179	-0.00652238	up	down
cg18960810	2.44e-05	0.0596634	0.215931	0.775708	3	106843711	LINC00882	0.0142662	-0.00139773	up	down
cg20028291	5.56e-05	0.075799	0.216171	0.775879	20	49411856	BCAS4;BCAS4;BCAS4	-0.00940245	-0.00149038	down	down
cg07754980	0.000157016	0.0983663	0.216514	0.776117	17	9449551	STX8;STX8	-0.00795345	-0.00077543	down	down
cg06403845	0.000154362	0.0979292	0.216545	0.776118	12	130905306	RIMBP2	-0.0693258	0.00194956	down	up
cg23217940	0.000130909	0.0938846	0.217133	0.776644	15	22954817	CYFIP1;CYFIP1	-0.0240986	-0.00457956	down	down
cg10398195	9.44e-05	0.0836828	0.217457	0.776922	2	167430220		0.0247454	-0.0108461	up	down
cg18383813	4.93e-05	0.0734902	0.218228	0.777463	11	64067793	C11orf20	0.0111087	-0.00023451	up	down
cg22094953	2.31e-05	0.0584985	0.218311	0.777523	17	75999941	TNRC6C;TNRC6C	-0.00145781	-0.00664873	down	down
cg08537418	3.93e-05	0.0670019	0.218706	0.777838	17	5342414	C1QBP;C1QBP	0.0190909	0.00608559	up	up
cg22985739	1.15e-05	0.0526981	0.220508	0.779277	12	24040483	SOX5;SOX5;SOX5;SOX5	0.0254728	-0.00595669	up	down
cg16266268	0.000150295	0.0970604	0.220539	0.779293	19	54197067	MIR519B;MIR526B	0.0156512	-0.0046107	up	down
cg26386788	8.65e-05	0.0829538	0.220668	0.779362	7	36430296	ANLN;KIAA0895	0.0188583	-0.00115714	up	down
cg03961338	6.48e-05	0.0776239	0.220752	0.779449	1	17372338	SDHB	0.05721	0.00837969	up	up
cg23091549	5.9e-06	0.0449466	0.220819	0.779484	1	173381511		0.0217789	-0.00288634	up	down
cg13749670	0.000122259	0.091147	0.223013	0.781142	9	137611646	COL5A1	0.0308575	0.00042795	up	up
cg19840763	7.44e-05	0.0800452	0.22347	0.781359	X	99665187	PCDH19;PCDH19;PCDH19;PCDH19	0.00241697	0.00266239	up	up
cg03109505	9.08e-05	0.0829538	0.223798	0.781534	17	58754626	BCAS3;BCAS3	0.0133864	-0.00786017	up	down
cg13924580	3.25e-05	0.0647661	0.223857	0.781567	8	99306716	NIPAL2	0.012688	-0.00834917	up	down
cg17201135	0.000114074	0.0894903	0.224554	0.781986	8	1080058		0.00386708	-0.00203357	up	down
cg13417485	9.2e-05	0.083086	0.224617	0.781995	15	91494820	UNC45A;UNC45A	-0.00722488	0.00472375	down	up
cg09139758	0.000133209	0.0944452	0.225977	0.782982	7	137749927		0.0222428	-0.0135122	up	down
cg07167168	0.000100363	0.0852316	0.226267	0.783152	20	41818788	PTPRT;PTPRT	0.0126254	0.00104833	up	up
cg21933812	4.91e-05	0.0734449	0.22633	0.783168	1	203242022		0.0139887	-0.00195137	up	down
cg01935897	0.000152603	0.097468	0.226709	0.783407	12	113876056	SDSL	0.00666139	3.77e-05	up	up
cg24242968	5.94e-06	0.0449466	0.226738	0.783447	3	196387120	LRRC33	0.0211017	0.00559992	up	up
cg13409898	5.02e-05	0.0735656	0.227874	0.784094	7	46200668		-0.0197113	0.0208478	down	up
cg00348186	0.000165525	0.0997646	0.22834	0.784434	16	70514187		0.0193426	-0.00557759	up	down
cg01910910	0.000134495	0.0944452	0.22836	0.784468	7	122844266		0.0122063	-0.00118489	up	down
cg14740607	5.6e-05	0.075799	0.228718	0.784732	11	62545489	TAF6L	-0.0106655	-0.00582399	down	down
cg07883408	9.26e-05	0.0831079	0.229196	0.785012	18	32400201	DTNA;DTNA;DTNA;DTNA;DTNA;DTNA;DTNA;DTNA;DTNA;DTNA;DTNA;DTNA;DTNA;DTNA;DTNA;DTNA;DTNA	0.0168248	-0.00366869	up	down
cg15604447	3.79e-05	0.0665811	0.230071	0.78569	2	233820805	NGeF	-0.0134704	-0.00221503	down	down
cg24212302	9.14e-05	0.0830712	0.230304	0.785799	10	112079089		-0.0225709	0.00592139	down	up
cg24399556	9.53e-05	0.0838824	0.230326	0.785799	3	183353893	KLHL24	-0.0298643	0.00035686	down	up
cg12024304	8.72e-05	0.0829538	0.230824	0.786111	15	43623077	LCMT2;ADAL;ADAL	-0.0177068	0.00131973	down	up
cg25726128	0.000144237	0.0960484	0.231363	0.786414	21	45656979	ICOSLG	0.00868802	-0.00290502	up	down
cg17269565	0.000113671	0.0894368	0.231456	0.786506	15	80940180		0.0120933	0.00556076	up	up
cg03513645	0.000157609	0.0984864	0.231702	0.786731	17	34891278	MYO19;MYO19;PIGW;MYO19;MYO19;MYO19;MYO19	-0.0105978	0.00013607	down	up
cg16279088	5.61e-05	0.075799	0.234559	0.788764	6	158653551		0.00488683	-0.0058205	up	down
cg20096979	4.17e-05	0.0681774	0.234562	0.788767	10	70093766	HNRNPH3;HNRNPH3;PBLD;PBLD	0.00840807	-0.00196626	up	down
cg08777421	8.79e-05	0.0829538	0.235117	0.789042	7	1285084		0.0162138	-0.00241675	up	down
cg09249101	3.28e-05	0.0647661	0.235639	0.789294	17	74520697		0.006148	6.57e-05	up	up
cg01782911	2.54e-06	0.0360107	0.237127	0.790134	2	241514013	RNPePL1	0.0349328	0.00132206	up	up
cg25296301	7.46e-05	0.0800615	0.237785	0.7906	20	30149550	HM13;HM13;HM13;HM13;HM13;HM13	0.0340972	0.00072829	up	up
cg15613349	8.1e-06	0.0487395	0.23786	0.790663	11	62304055	AHNAK;AHNAK;AHNAK;AHNAK	0.0184541	-0.00195848	up	down
cg18320734	8.56e-05	0.0829538	0.238195	0.790871	10	74386252	CBARA1	0.0125622	-0.00123181	up	down
cg14419978	0.000148679	0.0966663	0.23842	0.791005	12	57453806	NeMP1;NeMP1	0.0229917	-0.00604068	up	down
cg14485514	6.65e-06	0.0449956	0.238537	0.791066	6	29968990	NCRNA00171	-0.0171377	-0.00165033	down	down
cg19866923	0.000136561	0.0944919	0.238541	0.791067	10	131570234		-0.00038513	0.00043716	down	up
cg17225222	0.000145267	0.0961238	0.238936	0.791367	12	48577720	C12orf68;C12orf68	0.00579232	-0.00033326	up	down
cg06321304	0.000103287	0.0858584	0.239381	0.791654	15	40544174	PAK6;C15orf56;PAK6;PAK6	0.0257389	0.00455347	up	up
cg25547286	0.00012124	0.090991	0.239515	0.791734	13	113239809	TUBGCP3	0.0539842	-0.0121541	up	down
cg05820761	5.05e-06	0.0449466	0.24037	0.79213	3	42248082	TRAK1;TRAK1;TRAK1;TRAK1	-0.0793757	-0.0231804	down	down
cg02078936	8.77e-06	0.0499495	0.241364	0.792566	6	167733405		-0.00936376	0.00071835	down	up
cg26342258	0.000118563	0.0908718	0.241679	0.792729	6	138027778		-0.0102509	-0.00123546	down	down
cg06632759	1.54e-05	0.0544296	0.244069	0.794182	19	37702089	ZNF585B	0.00564523	-0.00450416	up	down
cg14361586	0.000141439	0.0954775	0.244632	0.794424	7	128547658	KCP;KCP	0.0115081	0.00133602	up	up
cg02236896	6.57e-06	0.0449956	0.245094	0.794577	1	247169036	ZNF695	-0.0243337	-0.00426213	down	down
cg02268620	3.36e-05	0.0647661	0.245184	0.79465	9	97847913	MIR24-1;C9orf3	0.0124913	-0.00382473	up	down
cg02665317	1.76e-05	0.0552284	0.245434	0.794781	15	42783376		0.0106779	-0.0029633	up	down
cg25415857	9.07e-05	0.0829538	0.247662	0.796291	9	133655925	ABL1	0.0220534	-0.00229831	up	down
cg25728166	2.11e-05	0.0582834	0.249433	0.797276	2	231084965	SP110;SP110;SP110	-0.00068873	-0.00148557	down	down
cg11294564	0.000135066	0.0944452	0.249574	0.797386	1	7216637	CAMTA1	-0.00952409	0.00255694	down	up
cg24043782	2.89e-05	0.0625744	0.250877	0.798448	10	10868299		0.0141185	-0.00253569	up	down
cg14103143	5.27e-06	0.0449466	0.251504	0.798815	17	46969973	ATP5G1;ATP5G1	0.00384232	-0.00541435	up	down
cg24264080	0.000133998	0.0944452	0.252347	0.799384	3	193440944		0.0139331	-0.00015312	up	down
cg14762984	0.000147251	0.0964646	0.253664	0.800317	6	53402297	GCLC	-0.0116731	0.00310409	down	up
cg03396103	5.86e-06	0.0449466	0.253981	0.800516	12	116946354		0.0248738	0.00094955	up	up
cg24053915	7.71e-05	0.0811359	0.254407	0.800718	6	144409407		0.0117817	-0.00199711	up	down
cg01313796	6.4e-05	0.0774151	0.255196	0.801249	19	48708888		0.0081147	0.0180605	up	up
cg19586709	5.33e-05	0.074696	0.256001	0.80182	12	133054309		0.0175668	-0.00192797	up	down
cg11076253	6.48e-05	0.0776239	0.257141	0.802409	1	159192986		0.0294285	-0.00050724	up	down
cg07063572	0.000162436	0.0997043	0.258066	0.803006	15	74315539	PML;PML;PML;PML;PML;PML;PML;PML;PML	0.0114902	0.00217625	up	up
cg00001193	0.000156873	0.0983663	0.258897	0.803502	8	108113755		-0.0122216	0.00037329	down	up
cg09768100	7.09e-05	0.0797239	0.259074	0.803644	1	6022721	NPHP4;NPHP4;NPHP4;NPHP4	-0.0150842	0.00394104	down	up
cg19492471	4.64e-05	0.0718176	0.259519	0.803889	9	99266039	CDC14B;CDC14B;CDC14B	0.00964298	-0.00257988	up	down
cg01147632	8.45e-05	0.0829538	0.260491	0.804515	17	657547	DBIL5P	0.00909092	0.00654601	up	up
cg10754327	4.36e-05	0.0697012	0.260666	0.804605	3	25215914		0.0173557	-0.0016495	up	down
cg20576443	6.38e-05	0.0773893	0.2612	0.805063	20	41105444	PTPRT;PTPRT	0.00864341	-0.00185465	up	down
cg02647990	1.6e-06	0.0350763	0.263768	0.806583	3	196230837	RNF168	0.00857686	0.00502473	up	up
cg26636590	0.000146281	0.0964164	0.264227	0.806915	4	46911374	COX7B2	0.0121171	0.00496951	up	up
cg25887254	5.61e-05	0.075799	0.264273	0.806962	9	20622185	MLLT3;MLLT3	0.0152099	-0.00360517	up	down
cg14610973	1.15e-05	0.0526981	0.265964	0.80797	17	10600687	SCO1;C17orf48	-0.0307663	0.00452035	down	up
cg09077819	6.68e-05	0.0782603	0.266794	0.808401	2	120776501	ePB41L5;ePB41L5;ePB41L5;ePB41L5	-0.0159682	0.00074786	down	up
cg23423852	2.97e-06	0.0360107	0.267505	0.808838	17	63053202	GNA13	0.0112694	0.00136312	up	up
cg03493899	7e-05	0.0795612	0.267536	0.808861	4	95133241	SMARCAD1;SMARCAD1;SMARCAD1;SMARCAD1	0.00980871	-0.0003086	up	down
cg27612019	1.15e-05	0.0526981	0.268916	0.809716	22	18064052	SLC25A18	0.0182625	-0.0047822	up	down
cg00173854	1.98e-05	0.0556766	0.269576	0.810067	6	32939137	BRD2;BRD2	0.0163011	0.00202414	up	up
cg01860063	1.74e-05	0.0552284	0.269893	0.810259	5	100237986	ST8SIA4;ST8SIA4	0.0111165	0.00746041	up	up
cg12710247	1.12e-05	0.0526981	0.270066	0.810364	1	160373711	VANGL2	0.0101327	0.00461003	up	up
cg08383892	1.72e-05	0.0552284	0.270595	0.810761	11	3049896	CARS;CARS;CARS;CARS;CARS	0.0131306	-0.00271007	up	down
cg22097171	2.9e-07	0.0132191	0.270979	0.810933	6	157467988	ARID1B;ARID1B;ARID1B	0.0170885	-0.00896528	up	down
cg27635738	9.95e-05	0.0852316	0.271935	0.811374	6	35284387	DeF6	-0.0570939	0.0070713	down	up
cg03940145	0.000148939	0.0966663	0.273349	0.812151	1	32222440	ADGRB2;ADGRB2	-0.0117284	-0.0081125	down	down
cg15281406	6.8e-05	0.0786295	0.274309	0.812797	12	69976445		0.0112471	0.00352246	up	up
cg02759617	8.92e-05	0.0829538	0.275691	0.813422	8	88746918		0.051232	0.00861544	up	up
cg19747481	0.000148806	0.0966663	0.275772	0.813444	19	55873791	FAM71e2	-0.00561632	-0.00237693	down	down
cg11688511	8.97e-05	0.0829538	0.277688	0.814435	14	96949173	AK7	-0.0200106	0.00271513	down	up
cg14108015	3.68e-06	0.0383997	0.278748	0.814888	10	99539219		0.0192942	0.00593122	up	up
cg23078678	1.51e-05	0.0544296	0.279139	0.815158	5	87516637	TMeM161B;TMeM161B;TMeM161B;TMeM161B	0.027331	-0.00151398	up	down
cg18440818	3.78e-05	0.0665404	0.279637	0.815478	8	22005545	LGI3	0.0130838	0.00270177	up	up
cg06920946	1.04e-05	0.052065	0.279678	0.815497	10	415489	DIP2C	0.0177679	-0.00551775	up	down
cg09526135	9.78e-05	0.0845337	0.280762	0.816085	4	85603757	WDFY3;WDFY3;WDFY3	0.0323266	0.00057207	up	up
cg01098812	1.25e-06	0.0300723	0.28114	0.816354	14	77591726		-0.018202	-0.00983583	down	down
cg02931133	0.000141183	0.0954209	0.281489	0.816474	5	156570253	MeD7;MeD7	-0.0107972	0.00507651	down	up
cg10155126	6.29e-05	0.077053	0.281536	0.816505	7	36407188	KIAA0895;KIAA0895	0.0209548	-0.00394788	up	down
cg07225010	7.02e-05	0.0795797	0.281773	0.816667	17	423315	VPS53	-0.0148617	-0.00325369	down	down
cg23555496	6.33e-05	0.0772154	0.284431	0.81812	X	125904420		0.0081666	-0.0129548	up	down
cg12306444	5.39e-07	0.0202964	0.284511	0.818164	21	29093202	NCRNA00113	0.00687767	-0.00029502	up	down
cg22398624	6.9e-05	0.0789427	0.284563	0.818194	X	9935388	CLDN34	-0.00542471	0.00528338	down	up
cg13113750	0.000160103	0.0993551	0.285677	0.818886	3	142519337	TRPC1;TRPC1	0.0125746	-0.00736903	up	down
cg00098304	0.000109664	0.0886815	0.285866	0.819033	15	93579369		0.0224586	-0.00298222	up	down
cg21428081	5.68e-06	0.0449466	0.286117	0.819174	7	101386951		0.00603664	0.00270745	up	up
cg16088921	0.000149849	0.0968518	0.288651	0.820506	2	219176330	PNKD	0.00936549	0.0189923	up	up
cg25661358	7.51e-05	0.0802006	0.28901	0.820714	6	31602999	BAT2	0.0183433	-0.00244245	up	down
cg03158828	4.02e-05	0.0678683	0.290173	0.821521	6	135047404		0.0128189	-0.00389259	up	down
cg04490282	0.00016624	0.0997646	0.292471	0.822705	20	35233036	C20orf24;C20orf24;C20orf24;C20orf24;TGIF2-C20orf24	0.0108743	0.00233789	up	up
cg07296055	7.56e-05	0.0805359	0.292497	0.82274	17	1385559	MYO1C;MYO1C;MYO1C	-0.00750912	-0.0295205	down	down
cg21519092	3.29e-05	0.0647661	0.292537	0.822758	15	47534201		0.0152351	0.00478073	up	up
cg21724384	7.2e-05	0.0797677	0.29373	0.823393	1	180245064	LHX4-AS1	0.0130427	0.00523464	up	up
cg23043139	0.000143507	0.0958519	0.293932	0.823448	3	13678918	FBLN2;FBLN2;FBLN2	0.00490667	-0.00348751	up	down
cg07482159	4e-05	0.0678683	0.294371	0.823683	1	116518237	SLC22A15;LOC101928977	0.100791	0.0100917	up	up
cg03685556	2.42e-05	0.0596634	0.294728	0.823862	12	133146337	FBRSL1	0.011208	-0.00277271	up	down
cg25552935	2.9e-06	0.0360107	0.295254	0.824192	2	11506727		0.00921097	0.00379388	up	up
cg27131510	7.18e-05	0.0797239	0.29979	0.826441	10	124668884	FAM24A	-0.0231019	-0.00106297	down	down
cg19797922	2.51e-05	0.059714	0.300515	0.82676	12	119752399		-0.00060948	0.00440092	down	up
cg13862983	7.87e-05	0.0819849	0.302121	0.827453	9	73028130	KLF9	-0.0162695	-0.0625303	down	down
cg01145592	6.08e-05	0.0767892	0.302288	0.827521	11	18719488	TMeM86A	0.0242515	0.00268691	up	up
cg01234748	3.55e-05	0.0656398	0.304702	0.828838	11	2005425	LOC100133545	0.0186262	-0.00876185	up	down
cg04109382	9.98e-05	0.0852316	0.304903	0.828928	20	44007107	SYS1-DBNDD2;TP53TG5	0.0229555	-0.00150276	up	down
cg27045782	1.98e-05	0.0556766	0.30493	0.828956	5	41794722	OXCT1	0.00761722	0.00296241	up	up
cg23181493	0.000136078	0.0944452	0.305594	0.829333	5	38934012	OSMR	-0.00898731	-0.00138917	down	down
cg06584875	8.85e-05	0.0829538	0.305983	0.829524	11	19662481	NAV2	0.0126884	-0.00108464	up	down
cg18004003	5e-05	0.0735656	0.30659	0.829784	13	46277136	SPeRT	0.00938792	0.00205823	up	up
cg20771457	0.000121398	0.0910307	0.308554	0.830809	4	13383322	RAB28;RAB28;RAB28	0.0155586	-0.00123142	up	down
cg26484667	0.000108443	0.0881748	0.308558	0.830809	X	2733164	XG;XG;XG	-0.00965969	0.00430883	down	up
cg14195198	0.000147676	0.0964646	0.309067	0.831109	19	17322956	MYO9B;MYO9B	-0.016138	-0.00428779	down	down
cg02214745	3.36e-06	0.0372744	0.310759	0.831789	12	130645645	FZD10	-0.01536	-0.0102869	down	down
cg21014267	0.000164427	0.0997646	0.310762	0.831789	2	25898924		-0.00933483	0.00234933	down	up
cg12705735	0.000118213	0.0907928	0.310989	0.831832	6	166491929		0.0326375	0.00192756	up	up
cg18215293	0.000163729	0.0997174	0.311989	0.832296	5	124063914	ZNF608	-0.00791126	-0.001627	down	down
cg01652476	0.000146947	0.0964646	0.313125	0.832901	7	809048	HeATR2	-0.022717	-0.00484354	down	down
cg17781464	9.64e-05	0.0840788	0.313625	0.833162	12	53320306		0.0218448	-0.00552968	up	down
cg17279142	6.88e-05	0.0789427	0.3139	0.833287	2	143591891		-0.00141072	-0.00271073	down	down
cg18627694	0.000136245	0.0944749	0.314455	0.833586	11	75607513	UVRAG	0.0136711	-0.00080881	up	down
cg01167924	0.000141037	0.0954209	0.314658	0.833658	10	45803214	OR13A1	0.0158638	0.00103674	up	up
cg22867538	0.000153029	0.0975523	0.315228	0.833941	12	112121020	BRAP	0.0224159	-0.00367481	up	down
cg08280475	4.66e-05	0.0718176	0.315604	0.834087	3	128997692	C3orf37;C3orf37;C3orf37	0.00359314	-0.00030833	up	down
cg02713801	0.000139219	0.0950906	0.317248	0.834965	2	240112249	HDAC4	0.0103481	-0.00760162	up	down
cg10147867	6.16e-05	0.0768616	0.318824	0.835945	9	79009605	RFK	-0.0186977	-0.00067676	down	down
cg03549334	2.14e-05	0.0582834	0.318893	0.836	1	26114338		0.0207003	-0.00640698	up	down
cg19999829	2.38e-07	0.012883	0.32046	0.836695	3	10289974	TATDN2	-0.024819	-0.00542272	down	down
cg01194901	5.73e-05	0.0761101	0.320948	0.836915	1	161697083	FCRLB	0.0112228	-0.00391906	up	down
ch.11.1854895F	8.96e-05	0.0829538	0.32222	0.837576	11	86784460	TMeM135;TMeM135;TMeM135	0.0358603	0.00746764	up	up
cg07831397	0.000147424	0.0964646	0.326451	0.839708	19	49945682	SLC17A7	0.00970733	0.00754179	up	up
cg08866639	2.47e-05	0.0596634	0.327246	0.840075	17	37793287	STARD3;STARD3;STARD3	-0.00955575	0.00928321	down	up
cg20637568	2.34e-05	0.0587342	0.328633	0.840686	15	100172225	MeF2A;MeF2A;MeF2A;MeF2A;MeF2A	-0.0325893	0.00069399	down	up
cg23100591	0.000149737	0.0968518	0.329357	0.841007	14	31711014		0.00427952	-0.00941498	up	down
cg07537978	2.51e-05	0.059714	0.32941	0.841031	1	114991187	TRIM33;TRIM33	0.0166706	0.0047475	up	up
cg17264919	2.36e-05	0.0587342	0.329466	0.841047	6	150654614		0.0135755	0.00678156	up	up
cg17498926	0.000114251	0.0895481	0.33182	0.84223	19	31738669		0.0375082	-0.00947582	up	down
cg02357257	0.000130026	0.0937825	0.332006	0.842328	1	6685072	THAP3	0.0099553	0.0141339	up	up
cg11521355	0.000114892	0.0898301	0.332117	0.842352	11	129093845		0.0355058	-0.0114579	up	down
cg19856346	0.000163628	0.0997174	0.332677	0.842648	12	56546403	MYL6B;MYL6B	0.0113128	0.00578194	up	up
cg02818849	3.56e-06	0.0383997	0.332838	0.842734	19	10291473	DNMT1;DNMT1	0.00972499	0.00487699	up	up
cg07999732	7.14e-05	0.0797239	0.333241	0.842967	7	150080842	ZNF775	0.0171088	-0.00723437	up	down
cg09050779	2.23e-05	0.0584985	0.333994	0.843213	16	81348534	GAN	0.038757	-0.00833842	up	down
cg12456794	0.000134537	0.0944452	0.33407	0.843283	3	148523344		-0.0115539	0.00735914	down	up
cg06887167	2.95e-06	0.0360107	0.335267	0.843898	12	120314679	CIT	0.021782	0.00796997	up	up
cg03116171	1.5e-05	0.0544296	0.337581	0.84501	14	102939600	TeCPR2	0.00743065	-0.00332237	up	down
cg09241243	3.12e-06	0.0360107	0.338276	0.845252	14	64970743	ZBTB25;ZBTB1;ZBTB1	-0.0162652	-0.00227696	down	down
cg05866806	3.04e-05	0.0635963	0.340071	0.84617	10	135209928	MTG1	0.006908	-0.00202067	up	down
cg00814542	3.47e-05	0.065475	0.340945	0.846575	11	9228272	DeNND5A;DeNND5A	0.0247577	-0.0110472	up	down
cg22824945	1.25e-05	0.0537962	0.341145	0.846651	15	64768167		0.0244954	0.00293011	up	up
cg27434995	7.29e-05	0.0797792	0.342609	0.84724	1	151813928	LOC100132111;C2CD4D	0.0095386	0.00069165	up	up
cg10268491	0.000105028	0.0867965	0.344992	0.848389	3	5020975	BHLHe40;BHLHe40-AS1;BHLHe40-AS1;BHLHe40-AS1	0.0105774	-0.00471756	up	down
cg20917945	4.93e-05	0.0734902	0.345789	0.848689	10	64916887		0.0139584	0.00409763	up	up
cg02464711	7.74e-05	0.0812606	0.348368	0.849862	2	158354091		0.0113824	-0.0116812	up	down
cg07973473	3.18e-05	0.0647661	0.349464	0.850234	20	24180282	FLJ33581	0.0100786	-0.00113254	up	down
cg22277271	0.000134542	0.0944452	0.349759	0.850394	12	132313480	MMP17	0.00211335	-0.00870117	up	down
cg17825378	8.1e-06	0.0487395	0.350256	0.850594	4	79833206	BMP2K	-0.00062952	0.00951673	down	up
cg14909201	2.61e-05	0.059714	0.350389	0.850661	13	111748020		0.0104126	0.00720265	up	up
cg03004860	0.000118355	0.0907928	0.351345	0.851025	16	85684468	KIAA0182;KIAA0182	-0.0050079	0.0010076	down	up
cg12107252	8.15e-05	0.0824887	0.352449	0.851471	22	42487301	NDUFA6;NDUFA6-AS1;NDUFA6-AS1	0.00866667	-0.00221948	up	down
cg05695296	4.86e-05	0.0730756	0.352664	0.851582	12	114703063		-0.0287133	-0.00975717	down	down
cg05913902	2.48e-05	0.0596634	0.352795	0.851624	14	96828507	ATG2B;GSKIP;GSKIP;GSKIP	-0.0185365	-0.00807229	down	down
cg11666087	8.39e-05	0.0829538	0.35308	0.851802	1	49242513	BeND5;AGBL4;BeND5	-0.012636	0.00681314	down	up
cg22049163	9.6e-06	0.0510085	0.353701	0.851985	17	66985719	ABCA9	0.0217168	0.00649264	up	up
cg09147392	8.81e-05	0.0829538	0.353953	0.852093	19	7953359	LRRC8e;LRRC8e;LRRC8e	0.00104964	-0.0359455	up	down
cg05339390	8.98e-06	0.0499495	0.353998	0.852107	7	12726307	ARL4A;ARL4A;ARL4A	0.0107443	0.00043103	up	up
cg14828484	5.17e-05	0.074696	0.356664	0.853382	12	121454162	C12orf43	0.0300046	0.00176976	up	up
cg11809582	0.00012581	0.0925757	0.356716	0.853395	1	235291861	SNORA14B;TOMM20	-0.0117804	0.00269195	down	up
cg06948120	8.34e-05	0.082929	0.356717	0.853395	8	17743177	FGL1;FGL1;FGL1;FGL1	0.0284839	-0.0113953	up	down
cg25683570	3.92e-05	0.0669633	0.357012	0.853493	1	203051472		0.013379	0.0120198	up	up
cg13928068	1.3e-05	0.0537962	0.357168	0.853565	22	18324130	MICAL3;MICAL3	-0.0124265	-0.0058531	down	down
cg14451286	0.000145184	0.0961238	0.35736	0.853633	11	66281916	BBS1	0.0170449	-0.00042886	up	down
cg17775034	6.35e-06	0.0449956	0.358176	0.853983	7	79676939		-0.00885312	-0.00289005	down	down
cg17803969	2.74e-05	0.0613194	0.358399	0.854086	9	128436339	MAPKAP1;MAPKAP1;MAPKAP1;MAPKAP1;MAPKAP1;MAPKAP1	0.00661648	-0.00236744	up	down
ch.12.66046708R	0.000162855	0.0997174	0.359657	0.854614	12	67760441		0.00809758	-0.00151258	up	down
cg06334926	3.58e-05	0.0656398	0.360118	0.854748	11	128784493	KCNJ5	-0.00593611	0.00220206	down	up
cg07278329	8.78e-05	0.0829538	0.362027	0.855378	10	93469629		0.068556	0.0166518	up	up
cg26433527	8.45e-09	0.00214355	0.362055	0.855396	1	110370709		0.0147608	0.0022062	up	up
cg21035142	8.66e-05	0.0829538	0.362438	0.855547	7	151136940	CRYGN	0.0141113	0.00415371	up	up
cg14118079	3.87e-05	0.0668855	0.362615	0.855614	8	101886603		0.0260836	-0.00652584	up	down
cg24398822	9.3e-05	0.0832942	0.363242	0.855933	6	41040505	NFYA;NFYA;OARD1	0.00485528	0.00128619	up	up
cg10313098	0.000139193	0.0950906	0.36471	0.856535	1	25665332	TMeM50A	-0.0156708	-0.00216487	down	down
cg26512721	6.71e-06	0.0450496	0.36532	0.856758	3	134427963		-0.0100919	-0.00083862	down	down
cg08387463	8.93e-05	0.0829538	0.365435	0.856758	8	143694547	ARC	0.01129	0.00083033	up	up
cg01663225	7.15e-05	0.0797239	0.365942	0.856995	11	124492831	TBRG1;TBRG1;TBRG1	-0.00230607	-9.26e-05	down	down
cg21871394	0.000155315	0.0979995	0.365989	0.857006	19	50380797	AKT1S1;TBC1D17;TBC1D17;AKT1S1;AKT1S1;TBC1D17;TBC1D17	-0.00966494	-0.00584061	down	down
cg09557747	7.25e-06	0.0468589	0.366458	0.857265	1	21931657	RAP1GAP;RAP1GAP;RAP1GAP	-0.0267523	-0.00170316	down	down
cg17020263	0.000122395	0.091147	0.366494	0.857294	7	94955053	PON1	0.0221753	-0.00285866	up	down
cg10022250	0.000128908	0.0936617	0.367761	0.857875	18	35028857	CeLF4;CeLF4;CeLF4;CeLF4	0.0292812	-0.0104499	up	down
cg00035969	0.000108732	0.0881748	0.367796	0.857883	1	112159097		0.0312312	0.00340339	up	up
cg06866593	2.52e-05	0.059714	0.367928	0.85792	1	182648929		0.0152618	0.00225587	up	up
cg16953283	3.12e-05	0.0647661	0.367963	0.85792	7	45151048	TBRG4;TBRG4;TBRG4	-0.03083	-0.0103448	down	down
cg05602854	6.09e-05	0.0767892	0.36932	0.858453	6	34217152	C6orf1;C6orf1;C6orf1	0.00387636	0.002787	up	up
cg16523115	8.25e-05	0.0825124	0.369398	0.858458	3	136675725	IL20RB	-0.0183576	-0.0013304	down	down
cg22692328	4.91e-05	0.0734449	0.369932	0.858663	1	110809451		0.0490646	-0.00496295	up	down
cg01870834	0.000113597	0.0894368	0.370223	0.858763	8	145002835	PLeC1;PLeC1;PLeC1;PLeC1;PLeC1;PLeC1;PLeC1;PLeC1	0.0378083	-0.00497903	up	down
cg17833322	0.0001058	0.087268	0.370996	0.859134	10	1102835	WDR37;WDR37	-0.00807833	0.00323685	down	up
cg03198433	8.52e-05	0.0829538	0.371602	0.859397	1	224068540		0.0601488	0.00999046	up	up
cg10601057	7.39e-05	0.0798047	0.372236	0.859667	2	231639268	CAB39;CAB39;CAB39	0.0259964	0.00147491	up	up
cg12438044	5.02e-05	0.0735656	0.372998	0.859947	5	81276552	ATG10;ATG10	0.0004758	0.00275498	up	up
cg17246726	5.83e-06	0.0449466	0.373174	0.860029	16	87395352	FBXO31;FBXO31	0.0197357	-0.0106516	up	down
cg06233738	1.3e-05	0.0537962	0.373577	0.860125	16	89459257	ANKRD11	0.0266211	0.00546975	up	up
cg03599592	8.2e-05	0.0824887	0.374638	0.860563	12	92934352		-0.00799924	0.00371926	down	up
cg02996430	2.14e-05	0.0582834	0.376077	0.861108	16	865686		-0.0057791	-0.00623719	down	down
cg24824266	5.25e-05	0.074696	0.376703	0.861343	15	91643655	SV2B;SV2B	-0.00095606	-0.00015598	down	down
cg01765623	5.64e-05	0.075866	0.378753	0.862245	17	75553783		0.0265647	0.00162572	up	up
cg22627734	2.84e-05	0.0624282	0.379134	0.862396	11	115456865		0.0502193	0.0100371	up	up
cg05688713	0.000130522	0.0938674	0.379321	0.862434	2	224705573		0.0152617	0.00561786	up	up
cg05583353	0.000121696	0.091147	0.37982	0.862626	2	144413904	ARHGAP15	-0.00522407	0.0009279	down	up
cg24310786	0.000151903	0.0973838	0.380116	0.862743	6	33080054	HLA-DPB2	0.0310133	0.0197639	up	up
cg10131274	0.000113464	0.0894368	0.384349	0.864401	4	146070923	OTUD4	-0.0242753	-0.00049567	down	down
cg20690235	0.000130157	0.0937825	0.38451	0.86446	10	75231355	PPP3CB;PPP3CB;PPP3CB;PPP3CB;PPP3CB;PPP3CB;PPP3CB;PPP3CB;PPP3CB;PPP3CB	-0.0237218	0.00377149	down	up
cg03772856	3.62e-06	0.0383997	0.385219	0.864862	17	26645865	TMeM97	-0.00420864	0.00278645	down	up
cg08808148	5.48e-05	0.0755752	0.386012	0.865215	17	65711574		0.0155243	-0.00683984	up	down
cg17458653	1.66e-05	0.0547862	0.386267	0.865299	2	179345078	MIR548N;PLeKHA3	0.0217488	0.00240969	up	up
cg16701863	0.000161708	0.0996813	0.38698	0.865611	9	116884213		0.0203129	-0.00032907	up	down
cg13650881	1.12e-05	0.0526981	0.387206	0.865661	6	150881909		0.00451402	-0.00243306	up	down
cg05373692	1.33e-05	0.0537962	0.387803	0.865855	X	74743375	ZDHHC15;ZDHHC15;ZDHHC15	-0.0185434	-0.0054713	down	down
cg20173524	0.000125566	0.0925535	0.388669	0.866128	6	127439996	RSPO3	0.00599938	-0.001056	up	down
cg23912043	5.11e-06	0.0449466	0.388902	0.866186	14	79255743	NRXN3;NRXN3	0.0155078	-0.00312511	up	down
cg22672625	6.52e-05	0.0778876	0.389258	0.866314	1	39341385	GJA9	0.00997519	0.0180946	up	up
cg07507271	1.06e-06	0.0275108	0.389588	0.866451	4	1242751	C4orf42;CTBP1;CTBP1;CTBP1;CTBP1	0.0399178	0.00331194	up	up
cg06633205	0.00015977	0.0993154	0.390436	0.866815	X	134656158	DDX26B	-0.00808631	-0.00407674	down	down
cg13001915	2.74e-05	0.0613194	0.390534	0.866859	16	83966292		0.0069684	0.0019015	up	up
cg26509650	0.000134009	0.0944452	0.390606	0.866904	5	34044775	C1QTNF3;C1QTNF3;C1QTNF3-AMACR	0.0133173	0.0127116	up	up
cg26007379	0.000113269	0.0894368	0.39152	0.86712	12	122401535	WDR66;WDR66	0.013504	0.00256805	up	up
cg18520411	5.57e-05	0.075799	0.392701	0.867526	19	19516967	GATAD2A	0.24463	0.0472233	up	up
cg14691530	6.68e-05	0.0782603	0.392864	0.867623	16	88756128		0.0240644	-0.00135642	up	down
cg24710991	7.35e-05	0.0797792	0.393077	0.867684	21	44769177		0.0173099	-0.00766549	up	down
cg04469219	7.92e-05	0.0819849	0.393388	0.867836	13	112760929		0.0107984	0.0114243	up	up
cg17069012	3.99e-05	0.0678683	0.393765	0.868011	17	48061482		0.0126511	0.0190423	up	up
cg21478984	0.000167653	0.0999766	0.394411	0.868325	19	8481741	MARCH2;MARCH2;MARCH2	0.00550809	-0.00515168	up	down
cg05587970	4.22e-06	0.0420099	0.394896	0.868512	11	61187174	CPSF7;CPSF7;CPSF7	0.017511	-0.00608255	up	down
cg20827116	0.000133335	0.0944452	0.39548	0.86885	11	65627404	MUS81	0.0121975	0.00171048	up	up
cg11967648	6.21e-05	0.0768616	0.39753	0.869744	1	146874434	LINC00624	0.016284	0.00089568	up	up
cg02597696	4.94e-05	0.0735127	0.39795	0.869876	20	20196086	CFAP61	-0.00870614	-0.00369339	down	down
cg26856871	0.000136738	0.0944919	0.39809	0.869941	21	45363775	AGPAT3;AGPAT3	0.0221614	-0.00989171	up	down
cg05758480	8.61e-05	0.0829538	0.398193	0.869961	2	242449337	STK25;STK25;STK25;STK25;STK25;STK25;STK25;STK25	0.017461	-0.00623312	up	down
cg03366627	0.000142085	0.0955661	0.399099	0.870314	21	16290716		0.0231455	-9.16e-05	up	down
cg18801713	0.000135424	0.0944452	0.399802	0.870568	19	12636633	ZNF564	0.0290947	0.00180573	up	up
cg13894067	0.000135116	0.0944452	0.400377	0.870835	9	23153093		0.011246	5.65e-05	up	up
cg23784228	0.00016491	0.0997646	0.400464	0.87087	16	2112395	TSC2;TSC2;TSC2	0.0107004	0.00442789	up	up
cg20436605	6.18e-06	0.0449956	0.400727	0.870952	20	43551632	PABPC1L	0.0174621	-0.00542161	up	down
cg18496178	5.23e-05	0.074696	0.401349	0.87108	6	160243249		-0.041053	0.0162636	down	up
cg22167093	7.38e-05	0.0798047	0.40151	0.871184	19	13258539	STX10	-0.0432145	-0.00223026	down	down
cg24979630	0.000136002	0.0944452	0.401545	0.871211	12	80329299	PPP1R12A;PPP1R12A	-0.0306287	-0.0180016	down	down
cg08737241	0.000136815	0.0944919	0.403559	0.872068	8	49823497		-0.00197153	-0.00098628	down	down
cg06362838	0.000159087	0.0991006	0.404304	0.872315	2	95536987	TeKT4;TeKT4;LOC442028	-0.00268949	0.00146571	down	up
cg19981839	5.91e-05	0.0765103	0.404324	0.872315	16	30366847	CD2BP2;CD2BP2	0.0320696	-0.00661317	up	down
cg17585275	1.36e-05	0.0537962	0.40673	0.872927	1	33766937		0.0150598	0.00106832	up	up
cg19019371	9.6e-05	0.0840762	0.406733	0.872932	3	140770984	SPSB4	0.00358697	0.00063263	up	up
cg25411987	0.000106138	0.0873327	0.407818	0.87318	20	61287678	SLCO4A1	0.0120534	0.00142399	up	up
cg23104955	9.01e-05	0.0829538	0.409152	0.873769	8	74205400	RPL7	0.0132099	-0.00017812	up	down
cg00591895	1.73e-05	0.0552284	0.409301	0.87386	2	175588583		-0.0699558	0.0335652	down	up
cg06671146	2.41e-05	0.0596634	0.409562	0.87396	3	114758340	ZBTB20;ZBTB20	-0.00677012	0.00120982	down	up
cg03527260	8.57e-05	0.0829538	0.409633	0.873987	1	66728058	PDe4B;PDe4B;PDe4B;PDe4B;PDe4B	0.00485557	0.00048942	up	up
cg24292759	1.42e-05	0.0539401	0.410913	0.874389	6	141804862		0.019865	-0.00432746	up	down
cg04714778	7.63e-05	0.0809185	0.412538	0.875016	21	43635767	ABCG1;ABCG1;ABCG1	0.00622433	0.00255944	up	up
cg16723180	2.59e-05	0.059714	0.414779	0.875702	11	1503195	HCCA2	0.0134311	0.00498561	up	up
cg06790450	3.35e-05	0.0647661	0.415048	0.875801	8	10333242	LINCR-0001	0.0234332	0.00951283	up	up
cg07609662	2.83e-07	0.0132191	0.417013	0.876409	3	139174713	RBP2;LOC100507291	-0.00303747	-0.00116805	down	down
cg12472597	1.13e-05	0.0526981	0.417371	0.876524	11	67141742	LOC100130987;CLCF1;CLCF1	0.0157424	-0.00091969	up	down
cg08089569	9.17e-05	0.0830749	0.41779	0.876609	1	180831402	XPR1;XPR1	0.0145158	0.00168154	up	up
cg22274825	0.000100619	0.0852316	0.41919	0.877147	6	21593881	SOX4	0.00116676	0.00429153	up	up
cg27470842	8.84e-05	0.0829538	0.419582	0.877321	8	125132056	FeR1L6	0.00139584	-0.00065222	up	down
cg17021566	1.55e-05	0.0544296	0.41973	0.877407	11	93474646	C11orf54;TAF1D;TAF1D	0.0198094	0.00312758	up	up
cg13300689	0.000160822	0.099485	0.422431	0.878383	12	9826503	CLeC2D;CLeC2D	-0.0499065	0.0251029	down	up
cg10922215	9.63e-05	0.0840762	0.422951	0.878579	5	159834875	SLU7	0.0206579	-0.00416114	up	down
cg09332438	3.13e-06	0.0360107	0.423014	0.878592	4	4241567	TMeM128;TMeM128;TMeM128	-0.00565806	0.00116079	down	up
cg27008694	0.000144853	0.0961238	0.424686	0.879233	10	90751198	ACTA2;FAS;FAS;FAS;FAS;FAS;FAS;FAS	0.0507652	0.00186813	up	up
cg10545809	5.53e-05	0.0757821	0.427878	0.880177	19	44717209	ZNF227;ZNF227;ZNF227;ZNF227;ZNF227;ZNF227;ZNF227;ZNF227;ZNF227;ZNF227	-0.0101842	0.00725694	down	up
cg18977434	4.03e-05	0.0679048	0.428138	0.880251	14	74057143	ACOT4	0.0168912	-0.00039453	up	down
cg10672884	0.000139688	0.0951858	0.428689	0.880404	2	171785479	GORASP2	0.0194882	-0.00073643	up	down
cg23232849	1.96e-05	0.0556564	0.429559	0.880709	3	140817977	SPSB4	0.0203535	0.0164656	up	up
cg09188623	6.2e-05	0.0768616	0.431901	0.881511	3	5240058	eDeM1	0.02577	-0.0080493	up	down
cg00007466	0.000146742	0.0964646	0.431995	0.881528	19	7585086	ZNF358	-0.00648651	0.00365715	down	up
cg27362265	8.46e-05	0.0829538	0.43208	0.881544	16	4795150	C16orf71	-0.0187279	0.00344466	down	up
ch.6.154106492R	0.00011117	0.0893333	0.434765	0.882585	6	154064799		-0.00360154	0.00744796	down	up
cg16801277	8.7e-05	0.0829538	0.435389	0.882805	4	151130660	DCLK2;DCLK2;DCLK2	0.0160893	0.00274925	up	up
cg03432253	7.1e-06	0.0465847	0.437491	0.883505	5	32210143		0.0339516	0.00053499	up	up
cg12311571	0.000133221	0.0944452	0.438978	0.884018	3	102152948	ZPLD1	-0.0144799	-0.00280636	down	down
cg21468385	0.000101525	0.0852316	0.440046	0.884301	11	120207433	ARHGeF12	0.0718858	-0.0200152	up	down
cg05916701	5.27e-05	0.074696	0.440324	0.884391	15	88817445		0.0217039	-0.00795284	up	down
cg16569347	2.14e-05	0.0582834	0.440894	0.884557	17	7369066	ZBTB4;ZBTB4	0.013337	-0.00509066	up	down
cg09911027	6.21e-05	0.0768616	0.443436	0.885496	2	106553714		-0.0267776	-0.00650033	down	down
cg24699021	8.69e-05	0.0829538	0.443551	0.885514	5	172305986	eRGIC1	-0.0170561	-0.00752476	down	down
cg25183082	0.000157806	0.0985186	0.443976	0.885602	3	49142178	QARS	-0.0160103	-0.0118467	down	down
cg16392310	1.33e-05	0.0537962	0.44442	0.885791	19	7913967	eVI5L;eVI5L	0.00852376	-0.00010663	up	down
cg18731014	4.69e-05	0.0718176	0.44484	0.885948	3	179041590	ZNF639;ZNF639	0.0292718	0.00868296	up	up
cg13563762	8.71e-05	0.0829538	0.444999	0.886017	13	42625502	DGKH;DGKH;DGKH	0.00597403	-0.00041782	up	down
cg17959962	1.21e-05	0.0537962	0.445226	0.886136	12	29865352	TMTC1	-0.017934	0.00462647	down	up
cg17701846	0.00013177	0.0940307	0.44531	0.886156	18	12058780		0.0051284	0.00222102	up	up
cg18075518	9.02e-05	0.0829538	0.445958	0.886337	5	133909365	JADe2;JADe2;JADe2;JADe2	0.0163709	0.00361815	up	up
cg20975074	1.95e-06	0.0359331	0.446844	0.886624	1	2066430	PRKCZ;PRKCZ;PRKCZ	0.00755794	-0.00138352	up	down
cg09652201	3.59e-05	0.0656398	0.447229	0.886768	9	117140189	AKNA	-0.00777194	-0.00069219	down	down
cg26736440	8.65e-05	0.0829538	0.447233	0.886768	6	128290073	PTPRK;PTPRK	0.0133676	0.0131634	up	up
cg23668476	3.6e-05	0.0656398	0.448384	0.88705	7	65715904	TPST1	-0.0102043	0.002714	down	up
cg21588613	0.000123331	0.0911528	0.449327	0.887408	19	8190797	FBN3	-0.00438762	-0.00021101	down	down
cg11670109	0.000113286	0.0894368	0.449859	0.8875	7	30810864	FAM188B	0.00149978	0.00071896	up	up
cg09962584	1.56e-05	0.0544296	0.450384	0.887658	8	6425355	MCPH1	-0.0094956	-0.002345	down	down
cg27314324	4.63e-05	0.0718176	0.450708	0.887715	1	112476724	KCND3;KCND3	0.00358262	0.00402269	up	up
cg12455991	8.31e-05	0.0827257	0.45071	0.887715	13	45555642	NUFIP1	0.0199419	-0.0113002	up	down
cg09659208	3.88e-05	0.0668855	0.450807	0.887753	10	323366	DIP2C	0.0162771	-0.00086001	up	down
cg10016770	0.000120624	0.0909746	0.451228	0.887888	1	244805996		-0.00739903	-0.00230074	down	down
cg16248160	7.96e-05	0.0819849	0.453523	0.888667	1	30138182		0.00071222	0.00331366	up	up
cg15109726	2.56e-05	0.059714	0.453963	0.888831	3	6270765		-0.00827126	-0.0005709	down	down
cg07025450	2.99e-05	0.0635963	0.454031	0.88885	11	64546660	SF1;SF1;SF1;SF1;SF1;SF1;SF1;SF1	0.0234296	0.0100446	up	up
cg00139517	2.17e-05	0.0584985	0.45407	0.888861	8	50904638	SNTG1	0.00691097	-0.00346754	up	down
cg26985446	2.71e-05	0.0611219	0.454595	0.888986	11	123172864		0.0270976	-0.00751196	up	down
cg08206267	0.00012335	0.0911528	0.454767	0.889056	19	17862104	FCHO1;FCHO1;FCHO1;FCHO1	0.032541	-0.00221738	up	down
cg20481789	7.22e-05	0.0797677	0.454778	0.889062	19	45458522	CLPTM1	-0.0172159	0.0027071	down	up
cg10993701	1.95e-05	0.0556564	0.455847	0.889403	12	51660035	SMAGP;SMAGP	0.0250145	-0.00530767	up	down
cg26575535	9.42e-05	0.0836828	0.456029	0.889464	16	65157839		-0.0152406	0.00046419	down	up
cg22648015	0.000155327	0.0979995	0.457169	0.889783	20	57485794	GNAS;GNAS;GNAS;GNAS;GNAS;GNAS;GNAS;GNAS	0.0233241	0.00510308	up	up
cg12893431	0.000163683	0.0997174	0.459035	0.890488	4	56315641	CLOCK;CLOCK	0.00829436	0.00663614	up	up
cg13693517	6.67e-05	0.0782603	0.459152	0.89052	20	13616618	TASP1	-0.00524707	0.00083247	down	up
cg01205653	8.27e-06	0.0490582	0.45918	0.890525	8	144730191	ZNF623;ZNF623	0.0271146	0.00098521	up	up
cg10453040	9.97e-05	0.0852316	0.459261	0.89057	8	56685352	TMeM68;TGS1	-0.0061835	-0.00044014	down	down
cg13921738	6.1e-05	0.0767892	0.459846	0.890655	4	170799835		-0.0192434	-0.00555425	down	down
cg24867142	5e-05	0.0735656	0.460907	0.890959	4	156588121	GUCY1A3;GUCY1A3;GUCY1A3;GUCY1A3;GUCY1A3;GUCY1A3;GUCY1A3	-0.00579004	-0.00182731	down	down
cg01108617	0.000106414	0.0873584	0.462242	0.89142	1	898744	KLHL17	-0.00606727	0.00013545	down	up
cg20197093	2.35e-05	0.0587342	0.462454	0.891504	17	80113085	CCDC57	0.0323027	-0.0132462	up	down
cg07140560	1.88e-05	0.0555711	0.462863	0.89171	1	55216506		0.0204328	-0.00711078	up	down
cg25073686	9.26e-05	0.0831079	0.463359	0.891831	11	38615287		0.0152294	0.00557415	up	up
cg21339170	1.07e-06	0.0275108	0.463754	0.891889	3	176763896	TBL1XR1	0.00630124	0.00250109	up	up
cg21656428	0.000154003	0.0977852	0.464495	0.892164	20	20033533	C20orf26;CRNKL1	0.0195374	0.00426858	up	up
cg01836726	6.3e-05	0.0770665	0.464802	0.892278	17	70660428	SLC39A11;SLC39A11	0.0316576	0.00389062	up	up
cg11588423	8.99e-05	0.0829538	0.465006	0.892379	6	29578191	GABBR1;GABBR1;GABBR1	-0.0119717	0.0038674	down	up
cg03488900	5.48e-05	0.0755752	0.466286	0.892824	22	42284530	SReBF2;SReBF2	0.0149095	0.00159019	up	up
cg15319402	0.000151777	0.0973838	0.46669	0.892943	12	92897832		0.0264243	0.00588989	up	up
cg16997312	3.9e-05	0.0668855	0.467605	0.8932	1	160314505	NCSTN;COPA;COPA	0.00208717	-0.00501739	up	down
cg26177125	4.37e-05	0.0697012	0.467994	0.893301	18	54000551		-0.0269885	0.00969334	down	up
cg23563443	0.000118849	0.0909095	0.469054	0.893603	8	22408989	SORBS3	0.0179853	0.00130763	up	up
cg25512509	2.91e-05	0.0626939	0.471173	0.894223	9	13896501		0.0406634	0.00230996	up	up
cg12954234	0.000107535	0.0877795	0.471598	0.894353	4	89628141	HeRC3	-0.00465474	-0.00118137	down	down
cg24771094	5.58e-05	0.075799	0.472537	0.894637	4	68567038	LOC550112;UBA6	0.0197355	-0.01429	up	down
cg20588618	5.44e-05	0.0755045	0.474003	0.895065	11	65383161	PCNXL3;MAP3K11	0.0172133	-0.0009186	up	down
cg20658797	0.000157076	0.0983663	0.474817	0.895358	17	34757624	TBC1D3H;TBC1D3C	0.0171266	-0.0108716	up	down
cg01755551	5.77e-05	0.0761101	0.475965	0.895766	9	99615764	ZNF782	0.00926255	0.00162103	up	up
cg21491060	0.000115948	0.0900825	0.477001	0.896099	18	24455635	AQP4-AS1	-0.0157876	-0.00586924	down	down
cg22801747	7.03e-05	0.0795889	0.478221	0.896581	11	19332499		0.00510339	-0.00055983	up	down
cg24732698	0.000122721	0.0911528	0.478567	0.89669	7	158405294		0.00399774	-0.00148838	up	down
cg15453775	8.66e-05	0.0829538	0.478645	0.896709	6	169280531		0.0220101	0.00308072	up	up
cg18805612	0.000159692	0.0993154	0.481492	0.897465	12	120151550	MIR1178;CIT	-0.0114793	-0.00037477	down	down
cg05261207	9.5e-05	0.0837858	0.482652	0.897817	4	91234040	CCSeR1;CCSeR1	0.022673	-0.00439684	up	down
cg15001434	2.28e-05	0.0584985	0.483392	0.898008	14	21500104	TPPP2;NDRG2	0.0204252	-5.21e-05	up	down
cg14116320	6.14e-05	0.0768616	0.483934	0.898176	19	49232824	RASIP1	0.0211578	0.00473466	up	up
cg16183122	3.46e-05	0.065475	0.484022	0.898185	10	88466389	LDB3;LDB3;LDB3	0.0178312	-0.00265722	up	down
cg19867993	1.41e-05	0.0537962	0.485654	0.898676	11	57336728	UBe2L6	0.0127949	-0.00478951	up	down
cg22849858	0.000157888	0.0985186	0.487133	0.899193	4	71702575	GRSF1;GRSF1	0.00910541	-0.00457542	up	down
cg25016091	3.02e-05	0.0635963	0.487416	0.899285	2	202791155		0.0237441	-0.00990489	up	down
cg09192258	0.000160725	0.099485	0.488127	0.899427	14	104372939		0.0135909	0.00099306	up	up
cg08463061	7.95e-05	0.0819849	0.48947	0.89984	2	151344332	RND3	0.0106563	-0.00017447	up	down
cg15807846	7.92e-05	0.0819849	0.489786	0.899954	7	100710478		0.0234369	-0.00764906	up	down
cg02762393	6.46e-06	0.0449956	0.490136	0.900082	16	75019140	WDR59	0.0224343	-0.00798708	up	down
cg04661592	0.000164389	0.0997646	0.491002	0.900309	16	50092452		0.0187934	-0.00253196	up	down
cg26355577	1.58e-05	0.0544296	0.491554	0.900488	2	80531751	CTNNA2;CTNNA2;LRRTM1	0.0115199	-0.0146883	up	down
cg01990323	0.000140026	0.0952662	0.491845	0.900516	12	41581184	PDZRN4	0.0517198	0.00473138	up	up
cg09771054	8.17e-05	0.0824887	0.49187	0.900516	12	130918514	RIMBP2	0.017695	-0.00213841	up	down
cg20579012	0.000119484	0.0909746	0.493313	0.900953	12	2803823	CACNA1C;CACNA1C;CACNA1C;CACNA1C;CACNA1C;CACNA1C;CACNA1C;CACNA1C;CACNA1C;CACNA1C;CACNA1C;CACNA1C;CACNA1C;CACNA1C;CACNA1C;CACNA1C;CACNA1C;CACNA1C;CACNA1C;CACNA1C;CACNA1C;CACNA1C;CACNA1C	-0.0301949	0.00567621	down	up
cg07058132	0.000144996	0.0961238	0.49365	0.901068	16	1755945	MAPK8IP3;MAPK8IP3	0.0185428	-0.00377997	up	down
cg10638657	7.74e-08	0.00837933	0.494888	0.901331	6	26235609	HIST1H1D	0.0174116	-0.00629467	up	down
cg09574973	6.65e-05	0.0782603	0.497013	0.901908	3	1049891		0.0288378	0.00830505	up	up
cg26055948	4.71e-05	0.0718176	0.497181	0.901981	3	97692250	MINA;MINA;MINA;MINA	0.0090219	-0.00293053	up	down
cg24848948	9.76e-05	0.0845337	0.497286	0.902008	3	12942355	IQSeC1;IQSeC1	0.00856575	-0.00032013	up	down
cg26695471	0.000167728	0.0999766	0.498397	0.902325	3	100016873	TBC1D23;TBC1D23;TBC1D23;TBC1D23	0.00396486	-0.00035319	up	down
cg23811778	0.000148467	0.0966663	0.499951	0.902823	7	139757142	PARP12;PARP12	0.0177139	0.00330732	up	up
cg12007584	1.24e-05	0.0537962	0.500254	0.902853	11	85568674	CCDC83;CCDC83	0.0229219	-0.00629239	up	down
cg11116510	9.39e-05	0.0835817	0.500967	0.903056	15	75095377	CSK;CSK	0.0243666	-0.0066747	up	down
cg25910974	0.000165031	0.0997646	0.501874	0.903346	16	86463053		0.0317305	0.00237736	up	up
cg22059713	4.3e-05	0.0692221	0.503608	0.903892	2	97001304	NCAPH	-0.00368346	-0.00462448	down	down
cg08856920	1.21e-05	0.0537962	0.503966	0.904017	6	143771642	ADAT2;PeX3	0.00775079	-0.00176236	up	down
cg01769968	8.65e-05	0.0829538	0.505064	0.904334	1	155891244	SNORA42;KIAA0907	0.0166527	-0.012896	up	down
cg04810915	3.61e-05	0.0656839	0.505478	0.904472	11	128447532	eTS1	0.0089711	0.00034901	up	up
cg12329489	2.79e-05	0.061642	0.507404	0.905116	15	41060021		-0.00791493	0.00075718	down	up
cg24272514	0.000161238	0.0995333	0.507414	0.905116	6	16760725	ATXN1;ATXN1	-0.00762515	-0.00835579	down	down
cg08891367	4.56e-05	0.0714164	0.508031	0.905338	19	42464165	RABAC1	0.0249128	0.00524284	up	up
cg19058138	0.000101815	0.0852316	0.508927	0.905556	1	36754863	THRAP3	0.0311215	-0.00091947	up	down
cg05306070	3.21e-06	0.0361055	0.509075	0.905596	21	45770298		0.0119929	-0.00086816	up	down
cg06604575	0.000108078	0.0880567	0.509149	0.905624	4	3504969		0.0264955	-0.00010704	up	down
cg02239890	3.2e-05	0.0647661	0.510124	0.905957	10	106054220	GSTO2;GSTO2;GSTO2;GSTO2	-0.0267495	0.00356172	down	up
cg26450333	3.1e-05	0.0645397	0.51045	0.906083	2	97589214	LOC101927053;FAM178B;FAM178B	-0.00349922	-0.00121516	down	down
cg07240423	0.000139867	0.0952328	0.510707	0.906134	6	127840528	C6orf174	0.0176353	0.0105823	up	up
cg16742756	0.000108551	0.0881748	0.514797	0.907195	11	47574646	CUGBP1;CUGBP1	0.0630203	-0.0030572	up	down
cg00186115	0.000117423	0.0905591	0.514907	0.907212	7	128899141	AHCYL2;AHCYL2	-0.0187128	0.00104539	down	up
cg22294241	5.22e-05	0.074696	0.515001	0.907212	19	55691761	SYT5	0.0303912	0.00078461	up	up
cg18801292	6.46e-05	0.0776239	0.515202	0.907255	14	21852650	SUPT16H	-0.00171218	-0.00350642	down	down
cg14427860	1.64e-05	0.0546297	0.515752	0.907394	12	58201531	AVIL	0.0321904	-0.00267564	up	down
cg12453228	7.68e-06	0.0481993	0.516777	0.907754	6	41338345		0.0213358	-0.00081304	up	down
cg13168746	0.000110255	0.0889933	0.518874	0.908341	1	59165508	MYSM1	-0.081272	0.00332537	down	up
cg23587044	1.87e-06	0.0353964	0.518958	0.908376	3	196777478	DLG1;DLG1;DLG1;DLG1;DLG1;DLG1	-0.0289481	0.00601013	down	up
cg15446202	0.000143311	0.0958447	0.519297	0.908423	10	98048299		-0.0100039	-0.00078721	down	down
cg04499797	0.000126359	0.0927433	0.519915	0.908643	7	7222060	C1GALT1	0.00709699	-0.00098689	up	down
cg24626310	8.12e-05	0.0824452	0.520333	0.908798	20	25276739	ABHD12;PYGB	0.0392674	-0.0117404	up	down
cg00169770	4.9e-06	0.0449466	0.520972	0.90897	19	32835049	ZNF507;ZNF507	0.0135887	-0.00346239	up	down
cg00059015	3.6e-05	0.0656398	0.521252	0.909052	1	60340545	HOOK1	0.0277334	-0.00913594	up	down
cg19256717	9.11e-07	0.0267619	0.52147	0.90909	1	111682029	CePT1;DRAM2;CePT1	0.0449908	0.00177966	up	up
cg14001165	0.000101702	0.0852316	0.522196	0.909396	5	150566089	CCDC69	0.00918837	0.00123339	up	up
cg13032656	2.58e-06	0.0360107	0.52272	0.909554	6	137773602		-0.00673727	0.00267919	down	up
ch.18.18270R	6.98e-05	0.0795427	0.524176	0.91009	18	718547		-0.00485791	-0.00106048	down	down
cg07512971	0.00011294	0.0894368	0.525329	0.910435	15	63798022	USP3	0.0297827	0.0080043	up	up
cg12812533	4.12e-05	0.0679086	0.525377	0.910452	20	53777226		0.0135246	-0.00063645	up	down
cg18559136	0.000126327	0.0927433	0.525725	0.910545	18	33767393	MOCOS	0.0153915	-0.0122668	up	down
cg16347858	0.000105972	0.0873267	0.52583	0.910562	2	172951501	DLX1;DLX1	0.0167848	0.00074137	up	up
cg01904018	0.000133627	0.0944452	0.526354	0.910696	3	167857920		0.0167795	-0.00263343	up	down
cg18039340	0.000160225	0.0993551	0.526832	0.910853	12	7261952	C1RL;LOC283314	0.0326342	0.00245465	up	up
cg18838477	1.61e-05	0.0544684	0.526916	0.910867	22	39076727	TOMM22	0.014401	0.00689443	up	up
cg01376424	0.000167325	0.0999766	0.528379	0.911314	5	169434574	DOCK2	-0.0216487	-0.0144668	down	down
cg02658063	0.000142289	0.0955661	0.529602	0.911671	5	14409290	TRIO	0.0110147	-0.00357249	up	down
cg19717193	0.000166012	0.0997646	0.529683	0.911686	7	105162577	PUS7;PUS7	-0.00256691	-0.00083157	down	down
cg13037951	1.75e-05	0.0552284	0.529713	0.911686	8	53125923	ST18	0.012742	-0.00548696	up	down
cg10008284	2.05e-05	0.0572731	0.531141	0.912034	2	85186334		-0.01268	-0.00082161	down	down
cg05442836	0.000158577	0.0988773	0.532654	0.912512	12	101871302	SPIC	-0.00300621	0.00344353	down	up
cg18550498	5.94e-05	0.0765554	0.533059	0.912558	11	1008985	AP2A2	0.0198924	-0.00853041	up	down
cg05516100	0.000157003	0.0983663	0.534662	0.912993	17	1804784		-0.00768655	-0.00226603	down	down
cg00656270	7.34e-05	0.0797792	0.535026	0.913077	14	89883530	FOXN3;FOXN3-AS1;FOXN3	-0.0322657	0.00503809	down	up
cg09797653	9.5e-06	0.0510085	0.535685	0.913245	15	59809546	FAM81A	0.0192781	0.00394826	up	up
cg26062113	1.81e-05	0.0554171	0.537372	0.913647	19	30335247		-0.022952	0.00191488	down	up
cg05150368	2.77e-06	0.0360107	0.537506	0.913683	8	61827390		0.0254649	0.00099611	up	up
cg20077208	7.17e-05	0.0797239	0.539546	0.914241	11	65349222	eHBP1L1	0.0180934	0.0108116	up	up
cg23891596	9.46e-05	0.0837743	0.540678	0.914567	19	50169132	IRF3;BCL2L12;BCL2L12	-0.0471456	0.00024191	down	up
cg27091703	0.000132569	0.0942656	0.541953	0.91485	8	95487428	RAD54B	0.0139535	0.00073267	up	up
cg24446391	6.28e-06	0.0449956	0.542518	0.914963	3	25704931	TOP2B	0.0215666	0.14423	up	up
cg12536526	4.13e-05	0.0679086	0.542881	0.915091	7	99156782	ZNF655;ZNF655;ZNF655;ZNF655;ZNF655;ZNF655;ZNF655;ZNF655	-0.0160527	-0.00566961	down	down
cg20495819	9.04e-05	0.0829538	0.543111	0.915126	2	30448529		0.0116963	-0.00218311	up	down
cg13289723	0.000142105	0.0955661	0.544026	0.915355	19	20320821		-0.00658505	-0.00115181	down	down
ch.5.34664565R	0.000103621	0.0859619	0.5441	0.915388	5	34628808		0.0248845	0.00745712	up	up
cg08413857	0.00016637	0.0997646	0.545188	0.915719	1	226034786	TMeM63A	0.0157984	-0.00077871	up	down
cg21259720	8.05e-05	0.082023	0.547495	0.916324	11	43779382	HSD17B12	0.00032942	0.00635027	up	up
cg12673774	0.000113062	0.0894368	0.548339	0.916607	13	114960970		0.0235692	0.00474209	up	up
cg15107730	6e-05	0.0766443	0.549959	0.917011	12	43040840	LOC101927058	0.019774	-0.00962145	up	down
cg01702150	5.75e-05	0.0761101	0.550114	0.91703	10	102729149		0.0201359	0.00477504	up	up
cg22009596	3.72e-05	0.0663343	0.552343	0.917592	5	126853174	PRRC1	0.0247569	0.0170319	up	up
cg12848085	8.82e-05	0.0829538	0.553225	0.91782	4	82416959		-0.0127689	-0.00280665	down	down
cg25311507	0.000119219	0.0909721	0.554539	0.918214	5	42175438		-0.00315896	-0.00323643	down	down
cg08307746	9.98e-05	0.0852316	0.554798	0.918293	4	77069871	NUP54;NUP54;NUP54;NUP54;NUP54	0.0041627	0.00726461	up	up
cg25782784	2.25e-05	0.0584985	0.55528	0.918425	1	5944231	NPHP4;NPHP4;NPHP4;NPHP4	0.0206608	-0.00315614	up	down
cg17681034	0.000160978	0.099485	0.555284	0.918425	11	71639702	RNF121;LOC100133315;RNF121;RNF121	0.00652247	-0.00034476	up	down
cg21701184	7.98e-05	0.0819849	0.555376	0.918458	6	617251	eXOC2;eXOC2	0.0164404	0.00413451	up	up
cg21472002	3.37e-05	0.0647661	0.55566	0.918536	2	83413587		0.0106858	0.00037168	up	up
cg00648955	4.36e-05	0.0697012	0.55659	0.918754	2	31456217	eHD3	0.0257891	-6.06e-05	up	down
cg17579366	0.000100688	0.0852316	0.55815	0.91917	6	143245073	HIVeP2	-0.00650523	-0.00143498	down	down
cg05543973	2.31e-05	0.0584985	0.558706	0.919343	10	90231435	RNLS;RNLS	-0.00750432	-0.00533736	down	down
cg10344797	0.000120646	0.0909746	0.559834	0.919648	14	74353311	ZNF410;ZNF410;ZNF410;ZNF410;ZNF410;ZNF410	0.01416	-0.00674964	up	down
cg10823956	8.37e-05	0.0829538	0.55988	0.919659	19	54057671	ZNF331;ZNF331;ZNF331;ZNF331;ZNF331;ZNF331;ZNF331	-0.011271	-0.00288289	down	down
cg17738349	4.99e-07	0.0196443	0.559925	0.919665	6	22251537		0.0164898	-0.00750869	up	down
cg05159066	2.4e-06	0.0360107	0.560664	0.919825	11	73767794	C2CD3	0.0398229	-0.00432044	up	down
cg24345070	7.14e-05	0.0797239	0.56068	0.919825	5	108132727	FeR;FeR;FeR	0.0211206	-0.00031962	up	down
cg02249398	0.000101488	0.0852316	0.561369	0.920009	1	52499951	KTI12;TXNDC12;TXNDC12;TXNDC12	0.0096891	-0.00071696	up	down
cg17229496	6.74e-05	0.0782603	0.5617	0.920122	11	60682009	TMeM109	0.0290734	0.00302608	up	up
cg04817113	2.92e-06	0.0360107	0.561921	0.920188	14	64972279	ZBTB1;ZBTB1	0.0222873	-0.0074196	up	down
cg24332696	4.46e-05	0.0704876	0.56245	0.920312	3	194189474	ATP13A3	0.00786328	-0.00262924	up	down
cg07571966	0.000106671	0.08743	0.562924	0.920411	16	23387555	SCNN1B	0.0224376	-0.00384066	up	down
cg13690038	2.13e-05	0.0582834	0.563067	0.920452	16	11890366	ZC3H7A	-0.0135328	-0.00588168	down	down
cg07338958	1.13e-05	0.0526981	0.5636	0.92058	12	50677279	LIMA1;LIMA1;LIMA1;LIMA1	0.00509704	0.00258159	up	up
cg21760034	8.88e-05	0.0829538	0.56404	0.920683	3	196296132	WDR53;FBXO45	0.0348214	-0.0089849	up	down
cg17512367	6.35e-05	0.0772418	0.564171	0.920732	8	1332792		0.0188012	-0.00733244	up	down
cg05954411	1.63e-05	0.0545063	0.568216	0.921858	6	28521811		-0.00165839	0.00033048	down	up
cg03302135	0.000136093	0.0944452	0.568303	0.921876	20	61040825	GATA5	0.00524144	0.00312983	up	up
cg15983520	7.51e-06	0.0480165	0.568618	0.92198	8	145729106	GPT	-0.0280284	-0.0287082	down	down
cg07364694	9.69e-06	0.0511727	0.569032	0.922133	8	8383424		0.0149316	-0.0008359	up	down
cg19251600	0.000116211	0.0900825	0.569053	0.922133	6	168672660		0.031389	-0.00345238	up	down
cg06756125	5.76e-05	0.0761101	0.570894	0.922617	5	20251142	CDH18	-0.00146609	0.016313	down	up
cg03100593	3.89e-05	0.0668855	0.571401	0.922781	19	55496450	NLRP2;NLRP2;NLRP2;NLRP2	0.0210237	-0.0047064	up	down
cg19647155	4.69e-06	0.0441513	0.571555	0.922824	6	31854829	eHMT2;eHMT2	-0.0109111	-0.00080903	down	down
cg12983442	0.000118927	0.0909095	0.571865	0.92294	19	58326226	ZNF552;ZNF552	0.0158841	-0.00549955	up	down
cg03737788	1.2e-05	0.0537962	0.572605	0.923171	10	79492045		-0.0041993	-0.00425681	down	down
cg15964872	4.75e-05	0.072047	0.572785	0.923227	7	148762743		0.0323504	0.00228925	up	up
cg15908236	3.8e-05	0.0666216	0.573746	0.923487	5	85629779		-0.0154467	0.00447324	down	up
cg10612306	8e-05	0.0819958	0.574249	0.923602	19	6455531	SLC25A23	0.00548269	0.00091912	up	up
cg19899561	8.41e-05	0.0829538	0.574407	0.923628	4	104059265	CeNPe;CeNPe	-0.0114924	0.00304532	down	up
cg07211661	7.26e-05	0.0797792	0.574432	0.923632	2	16503630		-0.143446	0.0325608	down	up
cg11865149	4.13e-05	0.0679086	0.575972	0.924113	10	121331294		0.00512514	0.00442546	up	up
cg11910652	0.000164816	0.0997646	0.577015	0.924384	6	43457274	TJAP1;TJAP1;TJAP1;TJAP1;TJAP1;TJAP1;TJAP1	0.0283025	0.0104176	up	up
cg20920626	9.17e-06	0.0499495	0.577611	0.924561	13	101202411	GGACT	0.0358726	0.0058185	up	up
cg17174493	1.11e-05	0.0526981	0.580272	0.925278	11	18344237	HPS5;HPS5;GTF2H1;GTF2H1;GTF2H1;GTF2H1;HPS5	0.0210576	0.00186214	up	up
cg17524921	9.08e-05	0.0829538	0.580689	0.925386	3	55001650	LRTM1;CACNA2D3	-0.0162287	-0.00224276	down	down
cg15228983	8.27e-05	0.0825172	0.581075	0.925469	19	42582914	ZNF574	-0.00592168	0.00137602	down	up
cg12213752	1.03e-05	0.0518642	0.581297	0.925489	5	41883560		-0.0106871	-0.00237881	down	down
cg02067414	2.11e-06	0.0360107	0.58253	0.925856	4	169489000	PALLD;PALLD	-0.00438734	0.0040828	down	up
cg18011946	0.000152498	0.097468	0.582941	0.925979	5	65440816	SFRS12;SFRS12;SFRS12	-0.0093826	-0.00501946	down	down
cg11716267	6.22e-05	0.0768616	0.583134	0.926047	2	24367828	LOC375190	0.0256326	0.00022887	up	up
cg16484507	0.000135679	0.0944452	0.58358	0.926174	6	23282680		0.0214019	0.00322432	up	up
cg18193510	5.47e-05	0.0755752	0.5844	0.926308	2	173829836	RAPGeF4;RAPGeF4;RAPGeF4;RAPGeF4;RAPGeF4	0.0141416	0.00144184	up	up
cg04712284	0.00014307	0.0957575	0.584981	0.926395	16	81974853	PLCG2	0.0211109	-0.00958676	up	down
cg02035017	0.000149004	0.0966663	0.585226	0.926462	8	1316137		0.00734658	0.00044209	up	up
cg03776632	2.6e-05	0.059714	0.585679	0.926606	4	186761109	SORBS2;SORBS2	0.00372651	0.0414919	up	up
cg06407482	0.0001306	0.0938674	0.587141	0.927054	11	67375980	NDUFV1;NDUFV1	-0.0053062	0.00060565	down	up
cg08283932	9.95e-05	0.0852316	0.587195	0.927055	20	43280707	ADA	-0.00147725	0.00128349	down	up
cg01342042	3.73e-05	0.0663343	0.588107	0.927252	10	708222	PRR26;DIP2C	0.00964477	-0.00165388	up	down
cg00361025	6.07e-07	0.0210284	0.589025	0.9275	7	39451576	POU6F2;POU6F2	0.0254383	0.0084682	up	up
cg11129060	9e-05	0.0829538	0.58912	0.927508	20	32205882	CBFA2T2;CBFA2T2;CBFA2T2	0.0224972	0.00488693	up	up
cg19510970	6.65e-05	0.0782603	0.589299	0.92755	12	133066754	FBRSL1	0.0247769	-0.00867956	up	down
cg18482175	0.000146614	0.0964646	0.589839	0.927698	6	10747728	TMeM14B;TMeM14B	0.00484627	-0.00227364	up	down
cg26483669	2.47e-10	0.000213922	0.589886	0.927721	2	113717037		0.0183213	-0.00524141	up	down
cg24848420	0.000133874	0.0944452	0.591669	0.928245	4	7765909	AFAP1;AFAP1;LOC84740	0.0139073	0.00778317	up	up
cg23909387	1.1e-05	0.0526981	0.591776	0.928254	11	57577585	CTNND1;CTNND1;CTNND1;CTNND1;CTNND1;CTNND1;CTNND1;CTNND1;CTNND1;CTNND1;CTNND1;CTNND1;CTNND1;CTNND1;CTNND1;CTNND1;CTNND1;CTNND1;CTNND1;CTNND1;CTNND1;CTNND1;TMX2-CTNND1;CTNND1;CTNND1;CTNND1;CTNND1;CTNND1;CTNND1;CTNND1;CTNND1;CTNND1;CTNND1;CTNND1;CTNND1;CTNND1;CTNND1;CTNND1;CTNND1;CTNND1;CTNND1;CTNND1;CTNND1;CTNND1;CTNND1;TMX2-CTNND1	0.026313	0.00232694	up	up
cg06516751	4.64e-06	0.0441513	0.591945	0.928275	18	54330479	WDR7;WDR7	0.00065105	-0.015479	up	down
cg23448938	0.000138635	0.0950666	0.592126	0.928331	3	184031714	eIF4G1;eIF4G1;eIF4G1;eIF4G1;eIF4G1;eIF4G1;eIF4G1	0.0136732	-0.0003824	up	down
cg02270686	2.24e-05	0.0584985	0.592721	0.92846	1	39416868		0.0183209	0.00412059	up	up
cg25741047	8.52e-05	0.0829538	0.592751	0.92846	6	33359518	KIFC1;KIFC1	0.0112712	-0.00388602	up	down
cg06048524	2.6e-05	0.059714	0.593013	0.928577	10	44880542	CXCL12;CXCL12;CXCL12	0.0117408	-0.00117818	up	down
cg09819642	2.19e-05	0.0584985	0.593207	0.928623	14	101531733	MIR410;MIR412;MIR369;MIR656	0.0116725	-0.00430161	up	down
cg17086939	0.000116285	0.0900825	0.593757	0.928737	1	204650331	LRRN2;LRRN2	-0.00305625	-0.0106167	down	down
cg17188019	2.22e-05	0.0584985	0.593957	0.928797	10	21655225		0.00900839	-0.00699044	up	down
cg04929173	9.82e-05	0.084626	0.594176	0.928839	22	29704483	GAS2L1;GAS2L1;GAS2L1	0.00171938	0.00517009	up	up
cg15577927	3e-05	0.0635963	0.594182	0.928842	20	13201328	ISM1	0.00258786	-0.00081508	up	down
cg10879955	1.57e-05	0.0544296	0.595902	0.929193	4	48271942	TeC	0.0226844	0.00591157	up	up
cg19134874	3.31e-05	0.0647661	0.596011	0.929198	6	21524931		0.019383	-0.00501496	up	down
cg14952000	2.47e-05	0.0596634	0.596329	0.929272	19	8386621	NDUFA7;RPS28	0.0102592	0.00079988	up	up
cg08189861	6.47e-05	0.0776239	0.596774	0.929377	16	2943798	FLYWCH2;FLYWCH2;FLYWCH2	0.0138024	-0.00589527	up	down
cg01730585	2.92e-06	0.0360107	0.597273	0.929519	16	89593993	SPG7;SPG7	0.0220222	0.00150054	up	up
cg03192529	9.35e-06	0.0506116	0.601472	0.930582	10	23363700		0.0127575	0.00252899	up	up
cg19632664	3.88e-05	0.0668855	0.602492	0.930866	12	34447816		0.00562564	-0.00199919	up	down
cg24610866	1.01e-07	0.00873954	0.603156	0.931012	1	228134423	WNT9A	0.0227433	0.00388521	up	up
cg13422823	0.00016646	0.0997646	0.603679	0.931097	19	2107366	AP3D1;AP3D1	0.00356896	-0.016308	up	down
cg04585822	4.78e-05	0.072249	0.605374	0.931471	17	72916509	USH1G	0.0164199	0.00021443	up	up
cg02895827	7.03e-06	0.0464775	0.60556	0.931532	12	106092306		0.0116483	0.00289514	up	up
cg01427849	0.000131166	0.0938846	0.609911	0.932637	8	59826463	TOX	0.0155207	-0.00123052	up	down
cg05919621	1.61e-05	0.0544684	0.610586	0.932812	10	127373136	C10orf122	0.00588653	-0.0023522	up	down
cg18160978	9.36e-05	0.0835724	0.610787	0.932849	16	31085251	ZNF646;ZNF668;ZNF668	0.00386863	0.00657723	up	up
cg01705005	0.000140487	0.0954209	0.611258	0.932965	2	235080063		0.0306329	-0.00197757	up	down
cg00642641	0.000115446	0.0900771	0.612053	0.933088	16	50113788	HeATR3	0.00667254	-0.00661433	up	down
cg07331701	6.69e-05	0.0782603	0.612157	0.933104	18	29258797	B4GALT6	0.0124261	0.00112656	up	up
cg08558652	1.43e-05	0.0540828	0.612949	0.933288	16	48389438	LOC100507577;MIR548Ae2;MIR5095	0.0273149	0.00495053	up	up
cg17020971	7.75e-05	0.0812606	0.613141	0.933353	21	23270081		0.0201654	0.00211476	up	up
cg13660789	1.27e-05	0.0537962	0.613384	0.933444	2	73506982		0.0208648	0.00436471	up	up
cg14183907	4.23e-05	0.068734	0.613707	0.933503	9	136114344		-0.00571873	-0.00260906	down	down
cg17762124	0.000117129	0.0904935	0.614935	0.933718	2	175838435	CHN1;CHN1	-0.0199729	0.00048139	down	up
cg05317956	1.8e-05	0.0554171	0.615438	0.933847	10	99409824	PI4K2A	-0.0169284	0.0126789	down	up
cg16614807	7.99e-05	0.0819904	0.616291	0.934062	17	77966817	TBC1D16	0.0107956	0.0071619	up	up
cg08445992	1.48e-07	0.0102775	0.61642	0.934103	14	76072271	FLVCR2;FLVCR2	0.00501337	-0.00507237	up	down
cg07278158	9.18e-05	0.0830786	0.616859	0.934154	6	31122462	CCHCR1;CCHCR1;CCHCR1	0.0144425	0.00224005	up	up
cg19783954	0.000139669	0.0951858	0.61707	0.934209	16	2379725	ABCA3	0.0234098	-0.00440522	up	down
cg16450677	8.94e-05	0.0829538	0.617244	0.934256	2	70312492		0.0227616	0.00085707	up	up
cg13826470	0.000112633	0.0894368	0.617814	0.93432	6	33290842	DAXX;DAXX;DAXX;DAXX	0.00034037	0.010965	up	up
cg03660500	7e-05	0.0795612	0.6184	0.934479	1	197887649	LHX9;LHX9	-0.024208	0.00084969	down	up
cg06915343	0.000163445	0.0997174	0.618992	0.934689	2	240029626	HDAC4	-0.00730347	0.00622268	down	up
cg10836918	6.02e-06	0.0449466	0.619836	0.934857	9	139338648	SeC16A;SeC16A	0.0505804	-0.00377532	up	down
cg18370764	7.21e-05	0.0797677	0.620427	0.935047	7	44578858	NPC1L1;NPC1L1	0.0158428	-0.00038962	up	down
cg18468172	8.23e-05	0.0824982	0.62053	0.935059	22	30725048		0.00327435	0.003788	up	up
cg19297971	0.000100713	0.0852316	0.620832	0.935133	20	60562543	TAF4	-0.00897439	0.00379401	down	up
cg26221131	3.7e-05	0.0663343	0.621064	0.935197	14	69445993	ACTN1-AS1;ACTN1;ACTN1;ACTN1;ACTN1;ACTN1;ACTN1	-0.011125	0.0043723	down	up
cg26704011	6.26e-05	0.0770123	0.621715	0.935378	8	140475612		-0.00297807	-0.00278662	down	down
cg26056498	2.46e-05	0.0596634	0.621978	0.935405	8	1030319		-0.027539	-0.00498653	down	down
cg23865798	0.000138515	0.0950666	0.622958	0.935697	8	102347918		0.0106051	-0.00158279	up	down
cg12019265	2.94e-05	0.0631831	0.62331	0.935784	15	36523650		-0.0062302	0.00246391	down	up
cg17020562	8.39e-05	0.0829538	0.624213	0.936036	18	59560495	RNF152	-0.00228285	-0.00523874	down	down
cg16531903	5.33e-05	0.074696	0.624454	0.936073	10	52645847	A1CF;A1CF;A1CF	0.0245014	0.00250724	up	up
cg10458859	6.22e-05	0.0768616	0.625922	0.936424	2	180872007	CWC22	-0.0059015	-0.0107676	down	down
cg06365412	0.000144744	0.0961238	0.626623	0.936528	17	7580709	TP53;TP53;TP53;TP53	-0.0262159	-0.0113327	down	down
cg03693374	6.71e-05	0.0782603	0.628149	0.936921	2	77212926	LOC101927907;LRRTM4;LRRTM4	-0.0118795	-0.0003202	down	down
cg03890840	0.00011237	0.0894368	0.628342	0.936973	10	125654708		0.00490424	-0.00652697	up	down
cg16442702	1.08e-06	0.0275108	0.628612	0.937057	12	133362351	GOLGA3;GOLGA3	0.00562714	-0.00966704	up	down
cg24382521	0.000107692	0.0878249	0.630025	0.93742	5	40908228	C7	0.0146917	-0.00079691	up	down
cg11203741	0.000149432	0.096799	0.630429	0.937491	12	13155224	HTR7P1	0.0132867	0.0402756	up	up
cg03714081	1.28e-05	0.0537962	0.631805	0.937801	7	27907728	JAZF1	0.0146604	0.00389244	up	up
cg27344967	8.76e-05	0.0829538	0.632199	0.937895	9	95383366	IPPK	0.0130994	0.00731582	up	up
cg16974350	8.77e-07	0.0267619	0.632451	0.937973	1	151916734		0.0282959	-0.00813217	up	down
cg21185563	3.6e-05	0.0656398	0.633621	0.938236	X	152162956	PNMA5	-0.00097975	0.00627625	down	up
cg00458433	0.000110445	0.0890636	0.635211	0.938575	15	40322399	eIF2AK4	-0.0125172	-0.00397524	down	down
cg20665434	9.7e-05	0.0842626	0.636859	0.938966	2	216455093		-0.00432455	0.00483885	down	up
cg05078450	5.45e-05	0.0755223	0.636921	0.938978	13	24363706	MIPeP	-0.00740056	0.0020334	down	up
cg01340550	2.4e-06	0.0360107	0.637453	0.939079	15	59389015	RNF111	0.0104695	-0.00156925	up	down
cg03796781	0.000149181	0.0967087	0.637958	0.939182	6	137818836		0.0298454	-0.00423951	up	down
cg05760716	0.000157467	0.0984864	0.638789	0.939367	21	46654228		0.00213117	0.00075524	up	up
cg04097724	2.62e-05	0.059714	0.639021	0.939455	1	181995123		0.00251228	0.00363959	up	up
cg05207253	8.56e-06	0.0497561	0.63911	0.939472	5	149829393	RPS14;RPS14;RPS14	0.0318571	-0.00377952	up	down
cg05970432	5.69e-06	0.0449466	0.639506	0.939543	9	117770811		0.0212295	-0.00189811	up	down
cg04689697	0.000123212	0.0911528	0.639642	0.939569	17	15944637	NCOR1;NCOR1	-0.0103843	-0.00022385	down	down
cg21666768	1.97e-05	0.0556766	0.640252	0.939737	6	30166498	TRIM26	0.0100182	-0.00184601	up	down
cg13311819	0.000101519	0.0852316	0.640543	0.939815	4	185260197		0.0240944	-0.01433	up	down
cg17680792	3.15e-05	0.0647661	0.640694	0.939873	3	23986459	NR1D2;NR1D2	0.0208753	0.00046351	up	up
cg24967760	9.37e-05	0.0835755	0.640774	0.939894	14	78624496		0.0146665	0.0012912	up	up
cg13373319	0.000150998	0.0971729	0.641101	0.939912	4	1525027		0.0156191	-0.00600918	up	down
cg15227155	3.05e-05	0.0636517	0.641979	0.940171	9	112262286		-0.0106333	-0.00413248	down	down
cg14367938	9.66e-05	0.0841684	0.642141	0.940206	2	178791842	PDe11A;PDe11A	-0.0267363	0.00071123	down	up
cg16951533	0.000141208	0.0954209	0.643629	0.940541	6	155361528		-0.0119099	-8.58e-07	down	down
cg09071892	0.000109525	0.0886519	0.643702	0.940563	7	55973391	ZNF713	0.0039515	-0.0645376	up	down
cg08787401	0.000141245	0.0954209	0.646246	0.941121	2	222383520	ePHA4	0.0243294	0.00398328	up	up
cg01416241	0.000115934	0.0900825	0.64874	0.941735	5	148737479	PCYOX1L	0.0230137	0.0137765	up	up
cg18833713	9.97e-05	0.0852316	0.649424	0.941907	6	34660020	C6orf106;C6orf106	-0.0227585	-0.00052083	down	down
cg05692319	6.67e-05	0.0782603	0.650267	0.942125	13	103249370	TPP2;TPP2	0.0183007	-0.00526462	up	down
cg12531972	1.7e-07	0.0102775	0.650819	0.942215	7	133811940	LRGUK	0.0300128	0.00154275	up	up
cg15479964	2.79e-05	0.061642	0.650935	0.942243	10	99341525	ANKRD2;ANKRD2	0.0261721	-0.00255741	up	down
cg03688677	5.5e-05	0.0757305	0.651161	0.94228	8	128270686	CASC21	-0.0122785	0.00202576	down	up
cg00221400	4.68e-05	0.0718176	0.651166	0.94228	18	34235154	FHOD3;FHOD3;FHOD3	0.0068509	-0.00354008	up	down
cg16168321	7.17e-06	0.0466902	0.651317	0.942305	11	65406140	SIPA1;SIPA1	0.0181414	0.00314161	up	up
cg20969896	9.47e-05	0.0837772	0.652507	0.942612	20	35201751	TGIF2	-0.0055707	-0.00360819	down	down
cg23995169	6.5e-05	0.0777559	0.653777	0.942951	2	45835706	SRBD1	0.0120143	-0.00167411	up	down
cg11448996	5.24e-05	0.074696	0.65404	0.943021	13	24734875	SPATA13;SPATA13;SPATA13;SPATA13	-0.0164683	-0.00480727	down	down
cg09419435	2.1e-05	0.0582834	0.654147	0.943039	1	3489771	MeGF6	0.00023801	-0.00584416	up	down
cg22333214	0.00014757	0.0964646	0.654846	0.943216	1	98511789	MIR137	-0.00904119	0.00162727	down	up
cg13355129	4.72e-05	0.0718436	0.656813	0.94372	12	58637434		-0.0240188	0.00386288	down	up
cg14569380	7.97e-05	0.0819849	0.656996	0.943765	9	137036533		0.0045733	0.00245455	up	up
cg07106691	7.89e-06	0.0487395	0.657687	0.943892	4	71570912	RUFY3	-0.0088656	0.00352169	down	up
cg26636806	0.000165326	0.0997646	0.657954	0.943931	16	29337471	RUNDC2C	-0.0208103	0.00532772	down	up
cg26015190	1.37e-05	0.0537962	0.659532	0.944309	18	9137949	ANKRD12;ANKRD12	0.0216993	-0.00117224	up	down
cg16703914	5.01e-05	0.0735656	0.661683	0.944797	6	28616626		0.00846517	0.0085343	up	up
cg13814950	8.89e-06	0.0499495	0.662612	0.944945	9	90112515	DAPK1	0.0281358	0.00048114	up	up
cg05625667	9.33e-05	0.0833905	0.664895	0.945456	7	1628511	PSMG3-AS1;PSMG3-AS1;PSMG3-AS1	0.0121085	-0.0015112	up	down
cg10644647	0.000166248	0.0997646	0.665514	0.945533	8	105520501	LRP12;LRP12	-0.00340208	-0.00050907	down	down
cg02052377	4.51e-05	0.0710469	0.668089	0.946166	11	10674182	MRVI1;MRVI1;MRVI1;MRVI1	0.0252846	0.00035564	up	up
cg11905324	8.97e-05	0.0829538	0.668448	0.946269	8	49817266		0.0116705	-0.00460733	up	down
cg17797182	0.00011173	0.0893807	0.668492	0.946274	18	19192384	SNRPD1;SNRPD1	-0.00491257	-0.00312776	down	down
cg15596017	0.000142139	0.0955661	0.669601	0.946525	2	177896419		-0.0198838	0.0012688	down	up
cg23086198	0.000135437	0.0944452	0.669777	0.946574	7	89872355		-0.0184577	0.0010387	down	up
cg03177721	2.84e-06	0.0360107	0.671437	0.946888	5	173853801	LINC01411	0.0115528	-0.00398147	up	down
cg07337025	3.62e-05	0.0657277	0.671791	0.946974	3	135996211	PCCB	-0.018013	-0.00128606	down	down
cg05394359	3.03e-05	0.0635963	0.672729	0.947164	12	133356725	GOLGA3	-0.00395257	-0.0040607	down	down
cg16617316	5.31e-05	0.074696	0.674101	0.947484	3	78158525		0.0145801	0.00301465	up	up
cg11455018	2.6e-05	0.059714	0.674551	0.947592	16	30709778	SRCAP	0.0348309	0.00843663	up	up
cg01513092	8.21e-05	0.0824887	0.674823	0.947651	5	7593644	ADCY2	0.0231769	-0.00156268	up	down
cg09885278	9.57e-05	0.0839756	0.676123	0.947978	5	1401350	SLC6A3	-0.00862528	-0.00419347	down	down
cg02193238	2.13e-05	0.0582834	0.676705	0.948136	2	23423197		0.0260821	-0.00157246	up	down
cg22774829	2.76e-05	0.0614494	0.677924	0.948376	7	127033083	ZNF800	0.00755129	0.00051827	up	up
cg14485651	0.000127344	0.0931402	0.679619	0.948722	3	23622488	UBe2e2;MIR548AC	0.00758749	0.00102574	up	up
cg17626009	6.88e-05	0.0789427	0.679651	0.948722	17	80792113	TBCD;ZNF750	0.0210734	7.49e-05	up	up
cg08244745	3.37e-05	0.0647661	0.680334	0.948846	17	8923381	NTN1	-0.0267416	-0.00091371	down	down
cg00204532	0.000156199	0.0982433	0.681035	0.948912	3	4533398		0.00400861	0.00231391	up	up
cg03432241	0.000115312	0.0900537	0.681201	0.948971	10	7652712	ITIH5;ITIH5;ITIH5	-0.0448424	-0.014675	down	down
cg25037439	0.000130064	0.0937825	0.682061	0.949076	11	128004758		0.0110546	-0.00351007	up	down
cg25593579	0.000142393	0.0955661	0.682277	0.949094	11	125993170		0.0132365	-0.00135631	up	down
cg22955497	5.36e-05	0.0749951	0.683499	0.949308	6	20938816	CDKAL1	0.00711777	-0.00185469	up	down
cg10894102	5.94e-05	0.0765554	0.684194	0.949493	1	25072583	CLIC4	0.0135367	0.00575571	up	up
cg24821003	0.000106804	0.08743	0.684913	0.949671	13	48575445	SUCLA2;SUCLA2	0.0191665	-0.0100533	up	down
cg19605299	4.37e-05	0.0697012	0.685243	0.949723	6	121710612		0.00149825	0.0115766	up	up
cg21234742	2.76e-05	0.0614494	0.686172	0.949919	11	102337924		-0.0119912	-0.00285879	down	down
cg03635932	1.55e-05	0.0544296	0.686402	0.949981	10	72653598		0.0203247	0.00429615	up	up
cg01255059	5.91e-05	0.0765103	0.686937	0.950058	21	30594022	LINC00189	0.0265275	-0.00451021	up	down
cg14401717	4.24e-05	0.0687675	0.687553	0.950229	17	74619439		0.00294646	-0.00542237	up	down
cg00936547	6.29e-05	0.077053	0.688131	0.950387	22	33195667	SYN3;TIMP3;SYN3;SYN3	0.0341457	-0.00569847	up	down
cg22534621	0.000145281	0.0961238	0.688165	0.950391	1	82276730	LPHN2	0.0234381	0.00980555	up	up
cg10483665	9.85e-05	0.084716	0.688504	0.950487	19	19686223	PBX4;PBX4	0.0115975	0.00533957	up	up
cg06375628	0.000116663	0.0902139	0.688872	0.950572	4	41883879		0.0330071	0.00797651	up	up
cg03518729	0.000102011	0.0852797	0.689056	0.950604	1	235147744		0.00472913	-0.00089879	up	down
cg18356477	9.49e-05	0.0837858	0.690673	0.950965	4	66517155	ePHA5;ePHA5;ePHA5;ePHA5;ePHA5	-0.0166376	0.00041762	down	up
cg27266155	9.27e-05	0.0831115	0.690805	0.95098	11	45100101		0.00616666	-0.00653593	up	down
cg13320257	6.73e-05	0.0782603	0.691088	0.950995	7	1093903	C7orf50;C7orf50;C7orf50	-0.0424753	0.010892	down	up
cg01725474	9.81e-05	0.0846241	0.692094	0.951234	16	33959409		0.0138523	-0.00418721	up	down
cg13340481	5.71e-05	0.0761101	0.692101	0.951234	17	27275985	PHF12;PHF12	0.00327014	-0.00031204	up	down
cg24782661	0.000153073	0.0975523	0.692198	0.951241	16	85109176	KIAA0513;KIAA0513;KIAA0513;KIAA0513	-0.018024	0.0109813	down	up
cg17673486	0.000161629	0.0996813	0.692915	0.951368	2	217790633		-0.00119276	-0.0238924	down	down
cg03252568	4.68e-05	0.0718176	0.693016	0.951418	17	41727259	MeOX1;MeOX1;MeOX1	0.0266444	-0.00603922	up	down
cg11037719	4.72e-08	0.00583986	0.693043	0.951423	6	2999695	NQO2	0.0153851	0.0103374	up	up
cg08814020	2.9e-05	0.0626343	0.693739	0.951556	2	86289505	POLR1A	0.0142158	0.00356136	up	up
cg14611455	3.4e-06	0.0372744	0.69399	0.95158	1	203526848		0.035861	-0.0188162	up	down
cg09124093	3.38e-05	0.0647661	0.694076	0.9516	18	59854373	PIGN;PIGN;KIAA1468	-0.0003346	-0.00078996	down	down
cg13004620	4.14e-05	0.0679086	0.69653	0.952033	1	31755814	SNRNP40	0.00965882	-0.00749029	up	down
cg24839593	9.31e-05	0.0832977	0.697536	0.952206	5	13175911		-0.00589019	0.00344479	down	up
cg17865752	3.84e-05	0.0668855	0.697937	0.952315	2	135675644	CCNT2;CCNT2	0.017652	0.0124169	up	up
cg17282085	0.000127444	0.0931402	0.69836	0.952356	3	77684050	ROBO2;ROBO2;ROBO2;ROBO2;ROBO2	0.0163111	-0.00518987	up	down
cg05465032	6.48e-05	0.0776239	0.698386	0.95236	16	4658987	FAM100A	0.0263161	-0.00499152	up	down
cg02092220	1.11e-07	0.00873954	0.698643	0.952393	14	104199432	ZFYVe21;ZFYVe21	-0.0288912	0.00093309	down	up
cg08929713	5.02e-05	0.0735656	0.698751	0.952426	8	143436137	TSNARe1	0.00700734	-0.00054727	up	down
cg18002230	3.58e-05	0.0656398	0.699276	0.952488	4	139203688		0.0119581	-0.00743378	up	down
cg15392358	4.54e-06	0.043689	0.699428	0.952536	17	37136727		0.00198487	0.0196557	up	up
cg17131183	3.02e-05	0.0635963	0.700691	0.95281	1	36771362	C1orf113;C1orf113	0.0317909	-0.00778466	up	down
cg05469614	2.7e-05	0.0610553	0.701614	0.95302	16	3142818	ZSCAN10;ZSCAN10	-0.0237611	-0.0144016	down	down
cg23065236	2.57e-05	0.059714	0.701833	0.953105	5	157603466		-0.0333243	-0.00202529	down	down
cg01104810	3.07e-06	0.0360107	0.702048	0.953144	X	53714710	HUWe1	0.0158402	-0.0069707	up	down
cg17885586	8.64e-06	0.0498863	0.703464	0.953455	4	47813673	CORIN;CORIN;CORIN	0.014577	0.00426522	up	up
cg07820214	4.7e-05	0.0718176	0.703535	0.953455	3	127842989	RUVBL1	0.00726325	0.00404414	up	up
cg02623718	3.31e-05	0.0647661	0.705423	0.953886	1	240565704	FMN2	0.0214473	-0.0134229	up	down
cg24635903	0.000120334	0.0909746	0.706639	0.954145	11	124823917	CCDC15	-0.00329425	0.00022506	down	up
cg13593092	7.04e-05	0.079598	0.707163	0.954243	4	128392057		0.0217896	-0.00082364	up	down
cg26387313	5.94e-05	0.0765554	0.708112	0.954443	12	65177962		-0.0191727	-0.00561072	down	down
cg09590636	3.9e-05	0.0668855	0.708233	0.954457	6	31745905	VWA7;VARS	0.01728	0.00218585	up	up
cg21853533	7e-06	0.0464775	0.708577	0.954507	12	41501762		0.018582	0.00183445	up	up
cg01258012	4.02e-05	0.0678683	0.708693	0.954538	3	49866227	TRAIP	-0.0101346	0.00493076	down	up
cg20103311	3.23e-05	0.0647661	0.709771	0.954725	19	51506888	KLK9	-0.0232569	-0.00642344	down	down
cg05370860	7.67e-06	0.0481993	0.71164	0.955114	19	10514434	MIR1181;CDC37	0.00761492	0.0070089	up	up
cg25678819	3.89e-05	0.0668855	0.712012	0.95519	6	140262016		0.0125099	0.00409273	up	up
cg16531386	3.54e-05	0.0656398	0.713599	0.955519	5	167192644	ODZ2	-0.0126626	-0.00055707	down	down
cg13938120	2.45e-05	0.0596634	0.714598	0.955699	2	199179517	LOC101927619	0.0278461	-0.00132275	up	down
cg21127378	0.000162879	0.0997174	0.715188	0.955796	2	184069151		0.00743171	-0.00056265	up	down
cg03255246	8.78e-05	0.0829538	0.715367	0.955814	6	155469335	TIAM2	0.0105585	-0.00831529	up	down
cg24647686	1.59e-05	0.0544296	0.716489	0.956072	12	51520333	TFCP2;TFCP2;TFCP2	0.0248913	-0.0037677	up	down
cg13455257	0.000127545	0.0931402	0.716698	0.956094	1	151148231	TMOD4	-0.0220575	0.00171973	down	up
cg14679888	5.98e-05	0.0766443	0.718013	0.95639	20	34283414	NFS1;NFS1;NFS1	0.0150435	-0.00523043	up	down
cg22215783	6e-05	0.0766443	0.718502	0.956513	12	100536673	UHRF1BP1L;UHRF1BP1L	-0.0304261	-0.00181152	down	down
cg25411363	1.79e-05	0.0554171	0.718852	0.956532	11	113144592	NCAM1;NCAM1	-0.00323066	-0.00024856	down	down
cg22307985	9.04e-05	0.0829538	0.719039	0.956567	6	75973017	TMeM30A;TMeM30A	0.0427939	0.00546663	up	up
cg25978025	1.95e-05	0.0556564	0.721501	0.957042	10	3168353	PFKP	0.0300026	-0.00166118	up	down
cg27243340	2.34e-06	0.0360107	0.721635	0.957068	3	107241736	BBX;BBX;BBX	0.0092756	-0.00647174	up	down
cg16096084	6.57e-05	0.0782603	0.72174	0.95707	4	76570006	G3BP2;G3BP2;G3BP2	0.0119024	0.0035804	up	up
cg13070593	2.22e-05	0.0584985	0.722951	0.957342	1	109807704	CeLSR2	0.00181007	0.00488733	up	up
cg13883376	1.96e-05	0.0556564	0.723068	0.957387	9	18770966	ADAMTSL1	-0.00421316	0.00358606	down	up
cg17510653	1.19e-05	0.0537962	0.723178	0.957393	10	101419236	eNTPD7	-0.020249	0.112595	down	up
cg12654549	0.000156627	0.0983663	0.725752	0.957903	1	197867800		-0.0153073	0.00091128	down	up
cg19634315	8.48e-05	0.0829538	0.728254	0.958469	15	71679485	THSD4	0.0280385	0.00273275	up	up
cg13616836	7.18e-05	0.0797239	0.730229	0.958863	10	13518051	BeND7;BeND7	0.0112731	-0.00784482	up	down
cg04799166	0.000126506	0.0927726	0.73163	0.959088	X	13273495		-0.00532831	-0.00933612	down	down
cg03051946	0.000128249	0.0934421	0.731826	0.95911	1	6946515	CAMTA1	-0.0112166	-0.00217947	down	down
cg26739647	9.54e-05	0.0838824	0.731922	0.959127	12	105625526	APPL2;APPL2;APPL2	-0.00552783	-0.00064216	down	down
cg24589064	9.83e-05	0.084628	0.732497	0.959238	6	34788523	UHRF1BP1	0.0264128	-0.0104651	up	down
cg14155724	0.000101181	0.0852316	0.734743	0.959634	6	27276867	POM121L2	0.0216269	0.00567749	up	up
cg15491320	0.000145361	0.0961238	0.735286	0.959729	2	220271468		0.026891	0.00047887	up	up
cg12184384	0.000101552	0.0852316	0.735995	0.959871	9	37159134	ZCCHC7;ZCCHC7;ZCCHC7;ZCCHC7;ZCCHC7	0.0141166	-0.00934295	up	down
cg16593552	0.00016414	0.0997604	0.737513	0.960193	11	566505	MIR210HG	-0.00945092	-0.00093625	down	down
cg07302947	0.000128772	0.0936415	0.738854	0.960409	3	152339462		-0.0148911	0.00284315	down	up
cg13803101	5.39e-06	0.0449466	0.740078	0.960665	10	1197923		0.0311464	0.00038793	up	up
cg14603886	0.00014269	0.0955918	0.740547	0.960772	17	62206650	eRN1	0.0238214	0.00148729	up	up
cg11038358	6.87e-05	0.0789427	0.741997	0.961137	16	80073440		0.00536626	0.0012031	up	up
cg12245968	6.23e-05	0.0768616	0.742262	0.961206	22	38564219	PLA2G6;PLA2G6;PLA2G6	0.0262435	-0.0132797	up	down
cg14565071	6.28e-05	0.077053	0.747032	0.962104	19	35999608	DMKN;DMKN;DMKN;DMKN;DMKN;DMKN;DMKN;DMKN;DMKN;DMKN;DMKN	-0.0118753	-0.00191212	down	down
cg04815645	7.35e-05	0.0797792	0.747299	0.962186	7	157075570		-0.0128105	-0.00224019	down	down
cg04015122	1.71e-05	0.0552284	0.747767	0.962342	6	70040888	ADGRB3	-0.00878902	-0.00981371	down	down
cg16874617	1.92e-05	0.0556564	0.748209	0.962483	10	71008273	HKDC1	0.025671	-0.00371452	up	down
cg23383887	1.87e-05	0.0554648	0.749821	0.962816	4	113957010	ANK2	-0.0613068	-0.0395468	down	down
ch.2.2616385F	4.97e-07	0.0196443	0.751717	0.96322	2	125692660		0.0152274	-0.00280033	up	down
cg06582512	5.83e-06	0.0449466	0.753239	0.963499	12	47629311	FAM113B	0.0397537	-0.0122387	up	down
cg22298487	0.000145521	0.0961238	0.753544	0.963541	20	62174758	SRMS	0.0245301	0.00164688	up	up
cg11397143	1.73e-05	0.0552284	0.753787	0.963543	10	127586656	FANK1	-0.00841475	0.00088954	down	up
cg01573766	9.56e-06	0.0510085	0.756089	0.963994	1	235580609	TBCe;TBCe	-0.015743	0.00492752	down	up
cg22918700	0.000138514	0.0950666	0.757344	0.964193	14	24600067	FITM1	-0.0155562	0.00208955	down	up
cg00730857	2.56e-05	0.059714	0.758652	0.964419	4	1994281	WHSC2	0.0153185	0.0179705	up	up
cg20566643	0.000122062	0.091147	0.758707	0.964437	16	58059498	MMP15;MMP15	0.0175023	-0.00671335	up	down
cg03087846	6.58e-06	0.0449956	0.75895	0.964482	12	113729613	TPCN1;TPCN1;TPCN1	0.00863896	0.00140243	up	up
cg14333475	0.000122979	0.0911528	0.75955	0.96459	2	106214612		0.0360768	0.00248061	up	up
cg26260201	5.31e-05	0.074696	0.760077	0.964684	19	1490631	ReeP6;PCSK4	0.0161943	0.00100744	up	up
cg27421234	8.91e-05	0.0829538	0.76053	0.964796	8	66933794	DNAJC5B;DNAJC5B	-0.00867451	-0.00247097	down	down
cg05859395	3.25e-05	0.0647661	0.761269	0.964927	5	203595		0.0249445	-0.00778531	up	down
cg26877646	7.34e-07	0.0235446	0.762092	0.965039	3	37427619	C3orf35	-0.00779952	-0.00026665	down	down
cg25849574	0.000151557	0.0973744	0.762745	0.965128	3	72200694	LINC00870	0.0811237	-0.00848759	up	down
cg24246187	6.73e-05	0.0782603	0.763348	0.96523	18	9250764	ANKRD12;ANKRD12;ANKRD12	0.0016277	0.0004531	up	up
cg22683009	0.000161045	0.099485	0.764393	0.96545	6	89717300		0.00877347	-0.00649681	up	down
cg15618646	0.000108459	0.0881748	0.764862	0.965522	7	154473202	DPP6;DPP6;DPP6	-0.0148262	-0.00641493	down	down
cg15153928	0.000106394	0.0873584	0.765064	0.965523	19	48307155	TPRX1	-0.00864953	0.00357086	down	up
cg04480285	0.000115985	0.0900825	0.765123	0.965535	11	61097029	DDB1	0.0005665	-0.00205894	up	down
cg24885221	0.000155383	0.0979995	0.765583	0.965594	12	52080880	SCN8A;SCN8A;SCN8A;SCN8A	0.0208084	0.00737666	up	up
cg14915316	0.000153352	0.0976572	0.767316	0.965877	10	3149852	PFKP	-0.00629385	-0.00124827	down	down
cg13244211	1.38e-05	0.0537962	0.769189	0.966212	10	120820080	SNORA19;eIF3A	-0.0122351	0.00173495	down	up
cg14865398	0.000167667	0.0999766	0.770168	0.966434	19	35434615	ZNF30;ZNF30;ZNF30;ZNF30	-0.0125667	-0.00337703	down	down
cg00931558	3.41e-05	0.0647661	0.773127	0.967095	8	77594664	ZFHX4;LOC100192378	-0.00575996	0.00083513	down	up
cg24506149	0.000155359	0.0979995	0.773207	0.967116	1	39339048	MYCBP;MYCBP	0.00830272	0.00120965	up	up
cg03862290	5.29e-05	0.074696	0.773853	0.967229	14	101515739	MIR655	0.0170366	0.00638003	up	up
cg23677990	6.01e-05	0.076659	0.773954	0.96724	8	74207183	RPL7;RDH10	0.010738	-0.00333039	up	down
cg11667305	7.17e-05	0.0797239	0.774936	0.967398	7	55305149		0.0261763	0.00298228	up	up
cg07979639	0.000167397	0.0999766	0.77834	0.96787	17	18235847	SHMT1;SHMT1;SHMT1	-0.00990287	0.00205835	down	up
cg04243181	3.29e-05	0.0647661	0.781991	0.968566	16	15951195	MYH11;MYH11;MYH11;MYH11	0.030716	0.00933178	up	up
cg26846810	5.9e-05	0.0765103	0.782864	0.968715	6	31371071	MICA	0.0266721	-0.00532554	up	down
cg04777988	4.67e-05	0.0718176	0.782961	0.968735	4	107952897	DKK2	0.0186063	0.00237188	up	up
cg01710791	0.000136733	0.0944919	0.783023	0.968747	19	19144494	SFRS14;SFRS14;ARMC6;ARMC6	0.0232092	0.00412259	up	up
cg21401794	6.03e-07	0.0210284	0.784595	0.968978	1	90099060	LRRC8C	0.05	0.00503961	up	up
cg21315021	5.24e-05	0.074696	0.785318	0.969119	12	46121806	LOC400027	-0.00619121	-0.0022979	down	down
cg17556976	1.36e-06	0.0318343	0.786485	0.969348	18	13256879	LDLRAD4	0.0130224	-0.00927602	up	down
cg09363617	2.17e-05	0.0584985	0.786641	0.969389	14	81916332	LOC100506700	-0.00457968	0.0198509	down	up
cg19800640	2.73e-05	0.0613194	0.787587	0.96956	22	50990668	C22orf41	0.0306634	0.00335679	up	up
cg05749264	0.000125173	0.0923424	0.787684	0.969588	13	28348554		-0.0589198	-0.00695608	down	down
cg02932364	0.000122133	0.091147	0.788556	0.969733	1	227981671		0.0085681	-0.00079149	up	down
cg09668344	2.36e-06	0.0360107	0.789431	0.969933	11	77122506	PAK1;PAK1	-0.00749152	0.00335287	down	up
cg07190752	4.93e-06	0.0449466	0.789887	0.969997	4	54893566	CHIC2	0.0134397	0.0027325	up	up
cg00226218	8.47e-05	0.0829538	0.79016	0.970046	10	99174745		-0.0150137	-0.00332461	down	down
cg09681076	0.00012947	0.0937825	0.7911	0.97021	6	117276272		-0.00934476	0.00485063	down	up
cg19225868	9.16e-05	0.0830712	0.791345	0.970252	13	24895629	C1QTNF9;C1QTNF9;C1QTNF9	-0.013016	-0.000497	down	down
cg21606102	0.000155386	0.0979995	0.791655	0.97032	22	38393095	POLR2F;POLR2F	0.0585331	-0.0265594	up	down
cg22437545	8.72e-05	0.0829538	0.793048	0.97059	16	70331664	DDX19B;DDX19B;DDX19B;DDX19B;DDX19B;DDX19B;DDX19B	0.00819633	-0.00166781	up	down
cg11363745	8.21e-05	0.0824887	0.793114	0.970605	14	39954022		0.022536	-0.00962591	up	down
cg21575861	1.94e-05	0.0556564	0.793193	0.970616	4	148538494	TMeM184C	0.0208364	0.00623986	up	up
cg02005847	5.81e-06	0.0449466	0.79429	0.970781	19	1487605	PCSK4	-0.0266035	-0.00511287	down	down
cg17104766	9.05e-05	0.0829538	0.794384	0.9708	2	66617333		-0.0100479	-0.00590355	down	down
cg11449409	8.67e-05	0.0829538	0.794392	0.970804	16	46772242	MYLK3;MYLK3	0.0090734	-0.0018479	up	down
cg16374383	2.31e-05	0.0584985	0.79532	0.970996	6	32972047	HLA-DOA	-0.00802789	-0.00232553	down	down
cg21128580	0.000106181	0.0873327	0.795378	0.971003	10	120917799	SFXN4;SFXN4	0.0179767	0.0038344	up	up
cg07626872	5.82e-05	0.0761419	0.795504	0.971041	4	88188094		0.0232753	-0.00587186	up	down
cg07021418	0.000140598	0.0954209	0.79761	0.971381	1	154226444	UBAP2L;UBAP2L;UBAP2L;UBAP2L	-0.00743323	-0.00677624	down	down
cg10886620	0.000164657	0.0997646	0.797736	0.971388	11	111889069	DIXDC1;DIXDC1	-0.00065144	-0.00354527	down	down
cg15954711	0.00016398	0.0997331	0.798052	0.971416	6	79943498	HMGN3;HMGN3	0.00767151	-0.00620895	up	down
cg10718100	8.87e-05	0.0829538	0.798749	0.971526	10	6392069		0.0143896	-0.00871513	up	down
cg00409245	5.53e-05	0.0757821	0.79892	0.971541	6	33757653	LeMD2	0.014099	0.00129163	up	up
cg12448664	0.000112876	0.0894368	0.79963	0.971701	15	85143675	ZSCAN2;ZSCAN2;ZSCAN2	-0.0228345	-0.0054135	down	down
cg15015119	2.32e-05	0.0585804	0.800872	0.97192	5	41587896		-0.00447979	0.00041036	down	up
cg05351978	8.6e-05	0.0829538	0.801125	0.971962	12	47207568	SLC38A4;SLC38A4	0.0178922	0.0177118	up	up
cg19726852	7.09e-05	0.0797239	0.801334	0.97201	1	61715231	NFIA;NFIA;NFIA;NFIA	0.0275818	-0.00739022	up	down
cg24274979	9.15e-05	0.0830712	0.801342	0.972011	10	71186513		0.00377696	0.0008619	up	up
cg15266637	4.64e-05	0.0718176	0.801383	0.972021	3	142312840		-0.00953401	-0.00623449	down	down
cg06598788	0.000163039	0.0997174	0.801871	0.972122	7	142046992		-0.0143289	-0.00582193	down	down
cg13778960	9.12e-05	0.0830563	0.803707	0.972466	9	139100470	QSOX2	0.0386736	-0.00116104	up	down
cg17006254	0.000135871	0.0944452	0.804092	0.972531	20	17935272	SNX5;SNX5;SNX5	0.033379	0.0038023	up	up
cg04809066	7.28e-05	0.0797792	0.805529	0.97273	3	57387745	DNAH12	0.0134476	0.00195923	up	up
cg00879163	1.59e-05	0.0544296	0.807187	0.972999	7	66386079	C7orf42	-0.00952617	0.00357377	down	up
cg04314652	1.86e-06	0.0353964	0.807476	0.973048	16	69597925	NFAT5;NFAT5;NFAT5;NFAT5;NFAT5	-0.00430252	0.00053868	down	up
cg00824806	5.52e-05	0.0757821	0.807975	0.973139	21	46350872		-0.0103366	0.00407784	down	up
cg20286377	2.85e-05	0.0624894	0.808534	0.973233	11	105479967	GRIA4;GRIA4;GRIA4;GRIA4;GRIA4	0.02518	-0.00033087	up	down
cg25453614	0.000126095	0.0927067	0.809761	0.973486	2	174089409	ZAK;ZAK;MLK7-AS1	0.0110763	0.00015627	up	up
cg11975718	4.59e-05	0.0714984	0.810849	0.973645	4	84377034	HeLQ;MRPS18C	0.0156733	-0.00803346	up	down
cg20510512	3.31e-05	0.0647661	0.811399	0.97379	14	53560471	DDHD1;DDHD1;DDHD1	0.0127199	-0.00385325	up	down
cg06883736	3.58e-05	0.0656398	0.811567	0.973829	1	182992627	LAMC1;LAMC1	-0.0181913	-0.0020282	down	down
cg16173229	5.02e-05	0.0735656	0.812892	0.974027	6	88302428	ORC3L;ORC3L	0.0125203	-0.0163633	up	down
cg01794190	3.34e-05	0.0647661	0.814285	0.974276	22	47057191	GRAMD4	0.00743545	-0.00441961	up	down
cg16933892	1.76e-05	0.0552284	0.814527	0.974318	20	43783078		0.0174949	0.0017704	up	up
cg06609282	3.39e-05	0.0647661	0.815683	0.974471	3	86283974		-0.00356823	0.00020033	down	up
cg20344767	4.56e-05	0.0714164	0.815739	0.974471	14	52326463	GNG2;GNG2;GNG2	0.0240624	0.00425946	up	up
cg11436027	2.54e-05	0.059714	0.81768	0.974809	7	134468451	CALD1;CALD1;CALD1	-0.00370756	0.00337514	down	up
cg26155084	0.000101473	0.0852316	0.822306	0.97552	20	62421293	ZBTB46	0.0190839	-0.000499	up	down
cg10446401	0.000119656	0.0909746	0.822461	0.975555	2	101619230	RPL31;RPL31;RPL31	-0.00120015	-7.65e-05	down	down
cg11652691	6.07e-05	0.0767892	0.823148	0.975681	4	154217214	TRIM2;TRIM2	-0.0054126	-0.00329626	down	down
cg05450979	1.12e-05	0.0526981	0.823277	0.975681	16	10855738	NUBP1	0.0198025	0.00147236	up	up
cg11533825	3.91e-05	0.0669244	0.823277	0.975681	15	69099444	ANP32A;C15orf28	0.012943	-0.00420243	up	down
cg03894626	0.000111767	0.0893807	0.823291	0.975681	11	47464938	RAPSN;RAPSN	0.00750078	0.0118277	up	up
cg25633983	3.21e-05	0.0647661	0.826472	0.976092	1	98261042	DPYD-AS2;DPYD;DPYD	-0.00750955	-0.00332782	down	down
cg10252600	3.83e-05	0.0668855	0.826582	0.976096	12	53897344	TARBP2;TARBP2;TARBP2	0.0248858	-0.00264008	up	down
cg07810282	5.96e-05	0.0766443	0.827185	0.976256	10	133058601	TCeRG1L	-0.00262977	-0.00120562	down	down
cg02304623	9.22e-05	0.083097	0.827427	0.976332	5	176151778		0.0258735	0.00590577	up	up
cg06441714	2.16e-05	0.0584985	0.828279	0.976488	3	39323729	CX3CR1;CX3CR1	0.00266214	-0.0125896	up	down
cg06163144	7.36e-05	0.0797792	0.828944	0.976647	17	67216785	ABCA10	0.00361748	-0.00302346	up	down
cg16447220	0.000167616	0.0999766	0.830378	0.976835	9	110023775		0.00760492	0.00263575	up	up
cg16863366	1.11e-05	0.0526981	0.831782	0.977047	17	75811846		0.0238522	-0.00736204	up	down
cg10894122	5.11e-05	0.0741319	0.831859	0.977067	3	169682076	LOC100128164;LOC100128164	0.0405825	-0.00496151	up	down
cg06533728	5.43e-05	0.0754867	0.832797	0.977175	11	67236603	TMeM134;TMeM134;TMeM134	0.00653182	-0.00164356	up	down
cg23037321	9.63e-05	0.0840762	0.834757	0.977517	1	181003203	MR1	-0.00959308	0.00207522	down	up
cg22320999	1.61e-05	0.0544684	0.834851	0.977532	12	113734212	TPCN1;TPCN1	0.0056992	-0.0014808	up	down
cg01097964	1.82e-05	0.0554171	0.836922	0.977902	19	58258646	ZNF776	-0.0197991	-0.00302664	down	down
cg16207667	6.13e-06	0.0449956	0.837182	0.977945	8	30361839	RBPMS;RBPMS;RBPMS;RBPMS	0.0156747	-0.00435164	up	down
cg04586098	2.27e-05	0.0584985	0.837188	0.977947	16	71928489	IST1;IST1;IST1;IST1;IST1;IST1	-0.00670592	0.0041243	down	up
cg06977069	6.4e-06	0.0449956	0.837283	0.977951	2	21860564		-0.00683908	0.00879766	down	up
cg10184255	4.08e-05	0.0679086	0.837692	0.978053	18	21507079	LAMA3;LAMA3;LAMA3;LAMA3	0.0266519	-0.00836272	up	down
cg25323690	1.47e-05	0.0544296	0.840094	0.978486	1	3136173	PRDM16;PRDM16	0.00271725	0.00548561	up	up
cg04470770	4.99e-05	0.0735656	0.84049	0.978544	22	19791524	GNB1L	0.012233	-0.00804924	up	down
cg00956114	3.47e-05	0.065475	0.841331	0.978626	10	7625588	ITIH5;ITIH5;ITIH5	-0.00293937	0.00763165	down	up
cg01675121	1.02e-05	0.0518642	0.842631	0.978832	17	71288228	CDC42eP4	0.0222068	-0.00614805	up	down
cg02269178	0.000101855	0.0852316	0.842691	0.978832	X	65266824		0.03315	-0.00163928	up	down
cg00043800	0.000113834	0.0894641	0.84324	0.978911	2	74612144	LOC100189589	0.0279659	0.0106218	up	up
cg27435533	0.000137121	0.0945525	0.843761	0.978933	12	8025961	SLC2A14;SLC2A14;SLC2A14;SLC2A14;SLC2A14;SLC2A14	0.0102009	-0.00233056	up	down
cg11423556	4.42e-06	0.0430121	0.843913	0.978968	2	69728114	AAK1	-0.0127294	0.00208123	down	up
cg16780879	2.23e-05	0.0584985	0.845522	0.979241	2	54114544	PSMe4	-0.0153564	-0.0194334	down	down
cg02195105	9.05e-06	0.0499495	0.847504	0.97957	10	44805846		-0.0288623	-0.00441318	down	down
cg04539735	9e-05	0.0829538	0.850569	0.980111	8	126741886		-0.00569783	-0.00147818	down	down
cg27561072	2.3e-05	0.0584985	0.850647	0.980116	1	19812431	CAPZB	-0.0224959	-0.00825197	down	down
cg15304692	7.9e-05	0.0819849	0.851867	0.980316	7	150065217	RePIN1;RePIN1;RePIN1	0.0201006	-0.00751818	up	down
cg05030574	9.27e-07	0.0267619	0.852763	0.980436	11	65189075	NeAT1	0.00453655	-0.00437265	up	down
cg17726970	9.86e-06	0.0517549	0.853215	0.98049	3	141660756		0.00592415	0.00053236	up	up
cg07484315	0.000107532	0.0877795	0.853471	0.980534	14	39572299	SeC23A;SeC23A	0.015049	-0.00650854	up	down
cg14774229	0.000137624	0.0948238	0.854005	0.980598	5	141695367	SPRY4;SPRY4;SPRY4;SPRY4	0.0254591	-0.00575475	up	down
cg05222119	0.000121814	0.091147	0.854753	0.980698	17	80211999	CSNK1D;CSNK1D	0.0198335	-0.0058369	up	down
cg05069244	0.000114761	0.0898301	0.854879	0.980708	6	119471072	FAM184A	0.0227713	0.00611468	up	up
cg06860460	7.97e-05	0.0819849	0.855548	0.98078	18	3266232	MYL12B;MYL12B;MYL12B;MYL12B	0.0317164	6.01e-05	up	up
cg10269573	0.000111311	0.089346	0.856107	0.98085	11	111690782	ALG9;ALG9;ALG9;ALG9	-0.0126865	0.00052612	down	up
cg11245090	6.59e-05	0.0782603	0.856817	0.980993	7	93905474		0.0183297	-0.0103772	up	down
cg16469089	6.23e-05	0.0768616	0.85701	0.98102	10	12456739	CAMK1D;CAMK1D	0.0100658	0.0003296	up	up
cg21900878	3.37e-05	0.0647661	0.857392	0.981082	3	14989951	FGD5-AS1;FGD5-AS1;FGD5-AS1;FGD5-AS1;FGD5-AS1;NR2C2;NR2C2	0.00385629	0.00343147	up	up
cg19514554	0.000128004	0.0933967	0.85869	0.981285	12	120142251	CIT;CIT;CIT;CIT	0.0116939	-0.0157163	up	down
cg10202693	9.44e-05	0.0836828	0.860574	0.981538	1	26142709	SePN1;SePN1	0.0359261	0.00744488	up	up
cg21874814	0.000129857	0.0937825	0.861693	0.981757	17	41561480	DHX8	-0.0172409	-0.00568403	down	down
cg02172133	5.06e-05	0.0736533	0.863232	0.981937	16	8711569		-0.0239429	0.00207112	down	up
cg16763031	1.35e-05	0.0537962	0.863644	0.982015	10	7829471	ATP5C1;ATP5C1;KIN	0.00451922	0.00869917	up	up
cg11198284	4.57e-05	0.0714439	0.864636	0.982101	1	155898308	KIAA0907	0.0049178	0.00078154	up	up
cg20294773	8.58e-05	0.0829538	0.86489	0.982136	4	8179352		-0.00309405	-0.00020264	down	down
cg24399192	7.11e-05	0.0797239	0.866641	0.982483	16	65636780		0.0205537	0.00157863	up	up
cg22348368	3.16e-06	0.0360107	0.866789	0.982488	16	53809385	FTO	0.00227871	-0.00056156	up	down
cg18695263	2.28e-05	0.0584985	0.867554	0.982587	3	196387505	LRRC33	-0.0200172	0.00329714	down	up
cg16468121	3.76e-05	0.0664995	0.868183	0.982673	7	90585031	CDK14;CDK14;CDK14;CDK14	0.0160225	0.00334421	up	up
cg04749503	4.12e-05	0.0679086	0.869465	0.982879	2	113223247		0.014023	-0.0014139	up	down
cg16405663	0.000151909	0.0973838	0.869557	0.982889	16	16451639		-0.0253804	0.00929046	down	up
cg06780606	9.96e-05	0.0852316	0.871812	0.983277	X	69257154	eDA;eDA	0.023414	-0.00093007	up	down
cg09653123	5.19e-05	0.074696	0.872315	0.983375	1	157978512	KIRReL;KIRReL	0.0156864	-0.00218027	up	down
cg14301880	0.000115849	0.0900825	0.872385	0.98339	11	717405	ePS8L2	-0.00844876	-0.00164503	down	down
cg18921183	1.71e-06	0.0353964	0.872925	0.98347	12	6602631	NCAPD2;MRPL51	-0.0137458	0.00334097	down	up
cg12686661	0.000117242	0.0905001	0.873109	0.983505	11	18547614	TSG101	0.00886719	0.00010152	up	up
cg24619785	8.16e-06	0.0487395	0.873367	0.983573	2	9416069	ASAP2;ASAP2	-0.00334545	0.00023316	down	up
cg24970314	6.08e-05	0.0767892	0.874056	0.983715	6	138745739	NHSL1;NHSL1	-0.0220367	0.0192114	down	up
cg19226872	8.47e-05	0.0829538	0.874063	0.983715	2	19558542	OSR1	-0.051688	0.00939176	down	up
cg00573922	0.000145674	0.0961238	0.874764	0.983849	3	184256587		0.0386083	0.00370642	up	up
cg06230736	0.00016235	0.0997043	0.875199	0.983948	10	8096650	FLJ45983;GATA3;GATA3;FLJ45983	0.00829305	0.00940938	up	up
cg04065742	3.71e-05	0.0663343	0.875709	0.984038	10	34763442	PARD3	-0.0125986	-0.00437006	down	down
cg05394500	0.000110014	0.0888816	0.876991	0.984224	4	3768097	ADRA2C	0.00188747	-0.0393588	up	down
cg05986424	5.69e-05	0.0761101	0.877504	0.984316	22	20007528	TANGO2;TANGO2;TANGO2;TANGO2;TANGO2;TANGO2;TANGO2;TANGO2;TANGO2;TANGO2;TANGO2;TANGO2;TANGO2	0.026256	0.00060236	up	up
cg26050840	1.35e-05	0.0537962	0.878685	0.984485	12	24264728	SOX5;SOX5	0.0541631	0.0128272	up	up
cg14144366	0.000122564	0.0911528	0.878889	0.984523	10	61764026		-0.020515	0.00566918	down	up
cg16591476	1.71e-05	0.0552284	0.880013	0.984725	9	103344774	MURC	0.0271129	-0.00329266	up	down
cg02678306	2.61e-05	0.059714	0.880547	0.984793	21	42219579	DSCAM;DSCAM;DSCAM	0.0152267	0.00176795	up	up
cg14089982	0.000147326	0.0964646	0.882272	0.98508	7	2465695	CHST12	-0.00604626	-0.00159555	down	down
cg27387438	4.59e-05	0.0714984	0.882334	0.985085	16	3041767	LINC00514	0.0008887	-0.00576973	up	down
cg27562311	2.15e-06	0.0360107	0.88353	0.985225	12	8766941	AICDA	-0.0283604	0.0109573	down	up
cg05678252	0.00012097	0.0909746	0.884109	0.985362	10	122346288	PPAPDC1A;MIR5694	0.0232973	0.00023895	up	up
cg15299510	0.000134708	0.0944452	0.888507	0.985923	8	38628105	TACC1	0.00521297	-0.00195308	up	down
cg12125484	1.41e-05	0.0537962	0.89214	0.986527	7	609820	PRKAR1B;PRKAR1B;PRKAR1B;PRKAR1B;PRKAR1B;PRKAR1B	-0.00964167	-0.00226509	down	down
cg14003290	8.02e-05	0.0820067	0.892364	0.986581	19	31122810		0.0199579	0.0117024	up	up
cg03918605	5.65e-05	0.075866	0.89265	0.986599	12	95942081	USP44;USP44;USP44	0.0353315	0.00440823	up	up
cg17345633	1.59e-05	0.0544296	0.892918	0.986651	16	48644300	N4BP1;MIR5095	0.0135074	-0.0076128	up	down
cg24017742	0.000135245	0.0944452	0.893426	0.986783	5	24354789		0.0295531	-0.00153505	up	down
cg15156610	3.02e-05	0.0635963	0.894096	0.98684	6	29999730	NCRNA00171	0.0221433	-0.00156569	up	down
cg01259521	6.61e-06	0.0449956	0.894959	0.986903	16	1720443	CRAMP1L	0.00797869	0.00615293	up	up
cg24393714	2.97e-05	0.0635963	0.894969	0.986903	7	32530032	LSM5;LSM5;LSM5;LSM5	0.0252273	-0.00084401	up	down
cg11572305	4.71e-05	0.0718176	0.89566	0.987011	2	56410780	CCDC85A	0.00387266	0.00290561	up	up
cg11882339	1e-05	0.0517599	0.896809	0.9872	20	10290199		0.0120789	-0.0102566	up	down
cg11002026	0.000104993	0.0867965	0.896998	0.987232	11	966552	AP2A2;AP2A2	-0.00806846	-0.00494843	down	down
cg22736775	0.000134288	0.0944452	0.897908	0.987365	8	125704666	MTSS1;MTSS1;MTSS1	0.0114342	0.00644933	up	up
cg10958265	2.51e-05	0.059714	0.899779	0.987655	12	131146611		0.0120522	-0.00461011	up	down
cg19882414	5.79e-05	0.0761101	0.901082	0.987811	19	18248476	MAST3	-0.00998313	-0.00180657	down	down
cg11808871	4.32e-07	0.0187074	0.902523	0.988049	1	1268942	TAS1R3	0.0199878	-0.00298771	up	down
cg14118187	0.000131653	0.0940307	0.903207	0.98814	11	128809139	TP53AIP1	0.0250598	0.00166761	up	up
cg06398600	0.000144281	0.0960484	0.903298	0.98814	9	89029140		-0.00041206	-0.00170263	down	down
cg16435879	1.51e-05	0.0544296	0.903371	0.98814	4	77227529	STBD1	0.0104944	0.0160401	up	up
cg02554810	8.6e-05	0.0829538	0.904308	0.988281	11	64795040	SNX15;SNX15	0.00333879	-0.00862637	up	down
cg22764374	8.76e-05	0.0829538	0.90468	0.988344	12	12163421		0.0153415	-0.00244191	up	down
cg26633764	8.87e-05	0.0829538	0.906755	0.988634	9	35801680	NPR2	-0.0130915	0.0040186	down	up
cg09430328	1.58e-06	0.0350763	0.907025	0.988695	19	50105572	PRR12	-0.0374837	0.00403584	down	up
cg09300563	0.000101553	0.0852316	0.908344	0.988875	10	66813212		0.00965667	-0.00431667	up	down
cg10557475	5.65e-05	0.075866	0.908626	0.988924	17	74462797	AANAT;AANAT;AANAT	0.00764692	-0.00184007	up	down
cg18848222	0.000122686	0.0911528	0.909259	0.989022	7	44258737	CAMK2B;CAMK2B;CAMK2B;CAMK2B;CAMK2B;CAMK2B;CAMK2B;CAMK2B	0.00533611	0.00135518	up	up
cg17255214	0.000162298	0.0997043	0.90957	0.989092	20	43538372	PABPC1L	0.0148997	-0.00366576	up	down
cg05871472	6.68e-05	0.0782603	0.910306	0.98919	10	35416132	CReM;CReM;CReM;CReM;CReM;CReM;CReM;CReM;CReM	0.00782492	-0.00807634	up	down
cg05533835	0.000131376	0.0939573	0.910943	0.989293	3	171544366		0.0275737	-0.00405152	up	down
cg08538070	6.63e-06	0.0449956	0.911414	0.989367	18	10401706		0.0312265	0.00269923	up	up
cg00585474	6.17e-05	0.0768616	0.911475	0.989373	10	43931988	ZNF487	0.00711151	-0.0031816	up	down
cg05623655	0.000131913	0.0940307	0.911851	0.98944	11	61583763	MIR1908;FADS2;FADS2;FADS1	0.0125992	-0.00083415	up	down
cg16260807	5.77e-05	0.0761101	0.914089	0.989779	2	121703319	GLI2	0.0101945	0.00012135	up	up
cg09266229	7.11e-05	0.0797239	0.914174	0.989794	13	111697455		0.00570653	-0.0097111	up	down
cg04261131	7.77e-05	0.0812735	0.914517	0.989851	8	124938385	FeR1L6	0.0417683	0.0120189	up	up
cg16992268	9.81e-05	0.0846241	0.915042	0.989918	7	66626445	TYW1	0.00809124	0.0101629	up	up
cg15524182	3.37e-05	0.0647661	0.917081	0.990169	2	39103131	DHX57;MORN2;MORN2	0.016919	-0.00949332	up	down
cg04318552	0.00014742	0.0964646	0.918092	0.990347	2	129317850		0.0499054	0.0141348	up	up
cg07520938	0.000128627	0.0936146	0.92012	0.990637	19	15337386		0.0375346	-5.97e-05	up	down
cg25378465	7.09e-05	0.0797239	0.921027	0.990748	12	128512911	CRAT8	0.0240226	-0.00060958	up	down
cg23677243	1.83e-05	0.0554171	0.92145	0.99082	15	37387525	MeIS2;MeIS2;MeIS2;MeIS2;MeIS2;MeIS2;MeIS2	-0.00388453	0.00159784	down	up
cg05804863	2.56e-05	0.059714	0.921872	0.99086	15	79724519	KIAA1024	0.0294726	-0.0202132	up	down
cg16700808	0.000110743	0.0892208	0.922315	0.99093	17	37965758	IKZF3;IKZF3;IKZF3;IKZF3;IKZF3;IKZF3;IKZF3;IKZF3;IKZF3;IKZF3;IKZF3;IKZF3;IKZF3;IKZF3;IKZF3	0.0249493	-0.00851536	up	down
cg21174154	0.000155831	0.0981057	0.922428	0.990949	18	55322688	ATP8B1;LOC100505549	0.014091	-0.0380677	up	down
cg19691337	0.000143543	0.0958519	0.922673	0.990965	17	39184878	KRTAP1-5	0.0240791	-0.00205053	up	down
cg11763417	5.81e-05	0.076126	0.922921	0.990994	19	8033897	eLAVL1	0.0279097	-0.00431771	up	down
cg02805703	0.000111884	0.0893917	0.923846	0.991115	12	23934033	SOX5;SOX5;SOX5;SOX5	-0.0220227	0.0042678	down	up
cg13053116	0.000166566	0.0997646	0.924797	0.991283	20	58927772		0.0231476	-0.00113116	up	down
cg26215150	5.9e-05	0.0765103	0.924974	0.99132	3	9834655	TADA3;TADA3;TADA3;TADA3;TADA3;ARPC4;ARPC4;ARPC4;ARPC4-TTLL3;ARPC4;ARPC4-TTLL3;TADA3;ARPC4;TADA3	0.0177251	-0.00449895	up	down
cg03048372	5.29e-05	0.074696	0.926327	0.991465	12	124929991	NCOR2;NCOR2	0.00825788	-0.00724096	up	down
cg01796368	4.52e-05	0.0710469	0.927101	0.991583	2	136587660	LCT	0.0071477	0.00021776	up	up
cg07249919	2.13e-05	0.0582834	0.927546	0.991635	5	53813391	SNX18;SNX18;SNX18	0.0307439	0.00172897	up	up
cg06189089	6.11e-05	0.0768034	0.929224	0.991863	5	149325756	PDe6A	0.03609	0.0229238	up	up
cg20320141	0.000138601	0.0950666	0.931434	0.992214	12	57824134		-0.0138325	0.0005599	down	up
cg00963305	0.000155867	0.0981057	0.931613	0.992227	16	58059520	MMP15;MMP15	0.00782259	-0.00195773	up	down
cg26338199	2.35e-05	0.0587342	0.932129	0.992297	14	59300831		0.00860974	-0.0111281	up	down
cg04365696	0.000147727	0.0964646	0.934725	0.992624	13	43834391	eNOX1;eNOX1	0.0215396	0.00840368	up	up
cg18496908	4.98e-05	0.0735656	0.935159	0.992658	12	112336383	ADAM1A	-0.00188052	-0.00087142	down	down
cg11046578	3.33e-05	0.0647661	0.937357	0.992926	8	619592	eRICH1	0.014311	0.00199041	up	up
cg11395698	2.89e-05	0.0625744	0.937922	0.992975	1	117036254		0.0186285	0.00230036	up	up
cg07668897	3.41e-05	0.0647661	0.938462	0.99303	X	54504916	FGD1	0.0114809	-0.0053426	up	down
cg11356791	6.44e-05	0.0776239	0.939213	0.993093	20	39765785	PLCG1;PLCG1;PLCG1-AS1	0.0209242	-0.00349725	up	down
cg18028576	0.000115633	0.0900825	0.940421	0.99325	7	50243994		-0.00853322	0.00520796	down	up
cg12045866	1.07e-05	0.0526981	0.94186	0.993504	7	103164946	ReLN;ReLN	0.0203973	-0.00179252	up	down
cg19588697	2.96e-06	0.0360107	0.942211	0.993553	1	24515560		0.0108373	-0.00878707	up	down
cg05176199	7.36e-05	0.0797792	0.94238	0.993588	15	45750109		0.0481602	-0.00051632	up	down
cg10796650	0.000129886	0.0937825	0.942392	0.993588	17	80857079	TBCD	0.0125691	0.0131132	up	up
cg23424806	0.000114922	0.0898301	0.942546	0.993601	3	13362874	NUP210	-0.00158316	-0.00083069	down	down
cg00012126	8.01e-05	0.0820013	0.943684	0.993748	2	193061253		-0.0106543	-5.29e-05	down	down
cg11202584	9.06e-06	0.0499495	0.944678	0.993897	3	142839835	CHST2	-0.0302588	-0.0112077	down	down
cg17159621	1.55e-05	0.0544296	0.945157	0.993985	3	182369506		-0.00370027	-0.00050998	down	down
cg17490306	5.33e-06	0.0449466	0.945512	0.994053	15	34059108	RYR3;RYR3	0.0171045	0.00211243	up	up
cg22794775	4.84e-05	0.0729014	0.945895	0.994112	4	106114477	TeT2;TeT2	0.0308756	-0.0179623	up	down
cg09595765	3.41e-05	0.0647661	0.946095	0.99414	16	25157597	LCMT1-AS2;LCMT1;LCMT1	0.00923899	-0.00589182	up	down
cg03600823	2.55e-07	0.0129912	0.94694	0.994286	6	33170177	SLC39A7;SLC39A7	0.0236216	-0.0120659	up	down
cg01630422	0.000134178	0.0944452	0.946962	0.994286	19	45510733	ReLB	0.0257214	-0.00677504	up	down
cg09953151	6.39e-05	0.0774022	0.948938	0.994519	9	80849667	CeP78;CeP78	-0.0137934	0.00436624	down	up
cg20172892	2.69e-06	0.0360107	0.949326	0.994553	19	4402551	CHAF1A	0.00311996	0.00198129	up	up
cg20020848	4.77e-05	0.0722239	0.949512	0.994581	3	52224845		0.00581962	-0.0070215	up	down
cg06100252	0.000160761	0.099485	0.949728	0.994605	4	8307377	HTRA3	0.0168228	-0.00425516	up	down
cg22733357	1.79e-05	0.0554171	0.950989	0.99477	5	93906294	C5orf36;C5orf36;MIR1974	-0.0119201	-0.00430086	down	down
cg04383836	0.000151484	0.0973744	0.951765	0.9949	17	9559049	USP43	0.0059956	0.0115719	up	up
cg12116908	2.45e-06	0.0360107	0.952512	0.994961	12	122243328	SeTD1B	0.0299084	-0.00514924	up	down
cg03056393	8.54e-06	0.0497561	0.952928	0.995002	1	182860211		0.02185	0.00503574	up	up
cg22878550	1.63e-05	0.0545063	0.953883	0.995121	11	129507843		0.0175821	0.00319205	up	up
cg13482236	0.000119951	0.0909746	0.954187	0.995171	15	59062977	FAM63B;FAM63B	-0.00496098	0.00260761	down	up
cg18062415	0.000154569	0.0979292	0.95436	0.995195	5	43427958		-0.0102909	0.00165761	down	up
cg10745620	0.000142712	0.0955918	0.956275	0.995444	3	128484039	RAB7A	0.0384602	-0.0121938	up	down
cg12452849	0.000132556	0.0942656	0.958201	0.995765	2	15732072	DDX1	0.0224571	-0.00333471	up	down
cg14651687	3.37e-05	0.0647661	0.958532	0.995795	11	119295035	THY1;USP2-AS1	-0.0240133	8.31e-05	down	up
cg13298682	0.000120982	0.0909746	0.961833	0.996224	22	29426575	ZNRF3	0.0167256	-0.00104538	up	down
cg25374078	7.75e-05	0.0812606	0.962315	0.996291	1	153285168		0.0421475	-0.00912525	up	down
cg08573688	3.55e-05	0.0656398	0.96249	0.996351	1	164528009	PBX1;PBX1;PBX1	0.0166531	-0.00167454	up	down
cg06026880	3.87e-06	0.0394322	0.962739	0.996402	13	41384974	SUGT1L1;MIR621;SLC25A15	-0.0111802	-0.00545368	down	down
cg23176270	3.66e-06	0.0383997	0.962829	0.996405	14	23476067	C14orf93;C14orf93;C14orf93	0.0135649	-0.00198162	up	down
cg19848924	0.000100008	0.0852316	0.963173	0.996411	10	34344580		0.00705079	0.00482818	up	up
cg22892760	0.000163839	0.0997174	0.963902	0.996539	10	18823005	CACNB2;CACNB2;CACNB2;CACNB2;CACNB2;CACNB2;CACNB2;CACNB2;CACNB2;CACNB2;CACNB2;CACNB2;CACNB2;CACNB2;CACNB2;CACNB2;CACNB2;CACNB2	-0.00965235	-0.00522425	down	down
cg06039699	6.93e-05	0.079077	0.964408	0.996589	11	125770257	HYLS1;HYLS1;PUS3	0.0141237	-0.00783806	up	down
cg21492961	0.000156996	0.0983663	0.965954	0.996814	5	90036436	GPR98;GPR98	0.0315228	-0.00345432	up	down
cg04614296	9.43e-05	0.0836828	0.96898	0.997246	17	42083858	NAGS	0.00649552	0.00035294	up	up
cg22872064	0.00014058	0.0954209	0.971164	0.997534	8	18673170	PSD3	-0.00567892	-0.0066423	down	down
cg01124048	0.000130735	0.0938846	0.971171	0.997534	4	166177198	KLHL2;KLHL2;KLHL2	-0.00712051	-0.00222864	down	down
cg06174296	8.46e-05	0.0829538	0.971653	0.99762	11	123396593	GRAMD1B;GRAMD1B	0.00099975	0.00105812	up	up
cg04562391	0.000112482	0.0894368	0.972268	0.99768	8	29940777	TMeM66	0.0105346	0.00532239	up	up
cg03618937	1.23e-06	0.0300723	0.972542	0.997732	1	155225402	FAM189B;FAM189B	-0.0292534	0.00437446	down	up
cg05704630	0.000145726	0.0961238	0.973218	0.997846	6	65179194	eYS;eYS	-0.00501971	0.00164283	down	up
cg19419146	1.4e-05	0.0537962	0.974449	0.997997	5	146614559	STK32A;STK32A	0.0227677	0.00376273	up	up
cg12751817	1.33e-05	0.0537962	0.975485	0.998115	6	55977770	COL21A1	-0.0223664	-0.00375778	down	down
cg10362985	8.29e-05	0.0826215	0.976819	0.998225	9	130931889	CIZ1;CIZ1;CIZ1;CIZ1;CIZ1;CIZ1;CIZ1;CIZ1	0.0205921	-0.00357054	up	down
cg02558505	4.38e-05	0.0697323	0.976967	0.998244	17	21156701	NATD1	0.013242	-0.00066994	up	down
cg06172859	3.04e-05	0.0635963	0.977479	0.998269	6	117866589	DCBLD1	-0.0212124	-0.00827065	down	down
cg13419032	7.3e-05	0.0797792	0.977697	0.998269	1	110708657	SLC6A17	0.0166566	0.00314323	up	up
cg27460675	0.000112383	0.0894368	0.978051	0.998287	10	121211800	GRK5	0.0170515	-0.00138867	up	down
cg02590721	2.78e-05	0.061642	0.978756	0.99834	17	57032318	PPM1e;PPM1e	0.00550235	0.00567699	up	up
cg06686451	3.75e-06	0.0386643	0.978897	0.998367	2	201350984		-0.00708288	-0.00509087	down	down
cg23150364	1.65e-05	0.0547522	0.979494	0.998433	1	245717104	KIF26B	0.0163651	0.00994113	up	up
cg17492658	0.000136751	0.0944919	0.979704	0.998463	16	73058311	ZFHX3;ZFHX3	-0.0122697	-0.00352581	down	down
cg01119845	8.26e-05	0.0825124	0.979848	0.998466	2	33163461	LOC100271832	0.0242736	-0.00090979	up	down
cg00554858	4.74e-05	0.0720215	0.981251	0.998655	5	95991891		0.0124453	-0.00083441	up	down
cg04169369	1.45e-05	0.0543644	0.983594	0.998963	16	4053199	ADCY9	-0.00181968	0.00114697	down	up
cg19045313	4.14e-05	0.0679086	0.98402	0.999046	10	93804999		0.012504	-0.00105256	up	down
cg10430453	3.14e-05	0.0647661	0.984058	0.999046	2	24387100	FAM228B;FAM228B;FAM228B	0.033833	-0.00399044	up	down
cg15284545	0.000135033	0.0944452	0.98467	0.99909	12	123757474	CDK2AP1	0.0130335	-0.00090363	up	down
cg03390187	8.71e-05	0.0829538	0.985394	0.999168	11	65256983		-0.00963343	-0.00843881	down	down
cg06214133	1.33e-05	0.0537962	0.98544	0.999173	9	97890961	FANCC;FANCC;FANCC	-0.00607597	-0.00198369	down	down
cg27417798	5.29e-05	0.074696	0.985596	0.9992	22	43812775	MPPeD1	0.00567656	-0.00229669	up	down
cg26737079	2.44e-05	0.0596634	0.985609	0.9992	16	11847872	ZC3H7A	0.0305775	0.0113476	up	up
cg27574244	1.73e-05	0.0552284	0.985979	0.999262	17	80709357	TBCD	0.00776548	-0.00164402	up	down
cg13667124	4.7e-05	0.0718176	0.986316	0.999336	2	235098156		0.0020763	0.0100887	up	up
cg15707816	8.61e-05	0.0829538	0.987421	0.999473	3	37169149	LRRFIP2;LRRFIP2;LRRFIP2;LRRFIP2	0.0242237	0.00642578	up	up
cg00151672	4.04e-06	0.0406857	0.987627	0.999499	3	12987948	IQSeC1;IQSeC1	0.0157413	0.00385533	up	up
cg14894341	1.91e-05	0.0556564	0.987632	0.999499	17	47921723	TAC4;TAC4;TAC4;TAC4;TAC4	0.0199904	0.00164223	up	up
cg01329901	5.66e-05	0.0758826	0.988566	0.999603	10	26850740	APBB1IP	0.0211008	-0.00342172	up	down
cg12771168	6e-05	0.0766443	0.990302	0.999842	4	24821895	CCDC149;CCDC149	0.0231339	-0.00332978	up	down
cg03929569	6.1e-05	0.0767892	0.990746	0.999887	13	30689009		-0.00903225	0.00584493	down	up
cg09891468	1.3e-05	0.0537962	0.991716	0.999965	X	139866441	CDR1	-0.0128875	-0.00954652	down	down
cg22157717	3.54e-05	0.0656398	0.991851	0.999978	1	115580316		0.0103504	-0.00212434	up	down
cg09822191	7.77e-05	0.0812735	0.991935	0.999998	12	27783625	PPFIBP1;PPFIBP1;PPFIBP1;PPFIBP1	0.0157808	0.00012709	up	up
cg05516051	1.8e-05	0.0554171	0.992519	1	2	38112249		0.0331487	-0.00122748	up	down
cg01583487	3.39e-05	0.0647661	0.993166	1	17	60704724	MRC2	-0.0127149	-0.00570081	down	down
cg11400672	0.000148973	0.0966663	0.993829	1	3	187929232	LPP;LPP	0.00807428	0.00234969	up	up
cg14796755	2.43e-06	0.0360107	0.994635	1	10	91218263	SLC16A12	0.0345146	0.00526417	up	up
cg17627195	3.84e-05	0.0668855	0.994741	1	19	18043780	CCDC124	0.0377729	-0.0087427	up	down
cg08563189	9.63e-05	0.0840762	0.995755	1	2	127780654		-0.00668507	0.0007105	down	up
cg08130520	0.000150396	0.0970604	0.996898	1	16	18581356	ABCC6P1	0.0372823	-0.00642163	up	down
cg08563994	4.29e-05	0.0691897	0.997574	1	3	49823664	IP6K1;IP6K1	-0.00767005	0.00444463	down	up
cg08170745	0.000118341	0.0907928	0.998011	1	17	37617704	CDK12;CDK12	-0.0344397	-0.00195011	down	down
cg14886835	0.000157554	0.0984864	0.998179	1	14	68283442	ZFYVe26	-0.00940411	-0.00279027	down	down
cg21654510	0.000162791	0.0997174	0.999104	1	7	89072927		0.0217587	0.00628321	up	up
cg25510241	7.92e-05	0.0819849	0.999104	1	21	45610494		0.00653394	-0.00857883	up	down
cg25151638	2.45e-05	0.0596634	1	1	1	154946275	SHC1;SHC1;CKS1B;CKS1B	0.019081	0.00236633	up	up
cg16067536	3.4e-05	0.0647661	1	1	15	31092120		0.011414	-0.00341535	up	down
cg26243406	8.26e-05	0.0825124	1	1	18	66590713	CCDC102B;CCDC102B	0.0424949	-0.00543516	up	down
cg15026243	0.000163335	0.0997174	1	1	5	465330	eXOC3	0.00159898	0.00269533	up	up
