# Supplementary material for: Using Monozygotic Twins to Dissect Common Genes in Posttraumatic Stress Disorder and Migraine
Source: Front Neurosci. 2021 Jun 22;15:678350. doi: 10.3389/fnins.2021.678350 (PMC8258453; doi:10.3389/fnins.2021.678350)
Supplement: Supplementary Table 2 — List of genes significantly associated with PTSD (10% FDR) and overlapping with migraine in the MZ twins. [file Table_2.xlsx]

## Sheet: SupTable2 Genomewide
Supplementary Table 2: List of genes significantly associated with PTSD (10% fdr) and overlapping with migraine in the MZ twins.
cpg	Pvalue	Chromosome	Base_pair	Gene Symbol	EffectPTSD	Effectmigraine	Direction PTSD	Direction Migraine
cg26483669	2.47e-10	2	113717037	IL37	-0.00808631	-0.00407674	down	down
cg26575738	6.11e-09	17	44896168	WNT3*	0.00652246	-0.000344756	up	down
cg26433527	8.45e-09	1	110370709		0.0239171	0.00135796	up	up
cg06405715	9.9e-09	18	77895056	ADNP2	0.019081	0.00236633	up	up
cg11432275	3.46e-08	4	3239323	HTT*	0.0124017	0.00266302	up	up
cg13341380	4.15e-08	17	33701529	SLFN11	0.0120143	-0.00167411	up	down
cg11037719	4.72e-08	6	2999695	NQO2*	0.0124361	0.00357374	up	up
cg10638657	7.74e-08	6	26235609	HIST1H1D**	0.0308756	-0.0179623	up	down
cg24610866	1.01e-07	1	228134423	WNT9A*	-0.0101753	-0.00516692	down	down
cg27396830	1.09e-07	1	11760709	C1orf187	-0.0208103	0.00532772	down	up
cg02092220	1.11e-07	14	104199432	ZFYVE21	-0.0243337	-0.00426213	down	down
cg08445992	1.48e-07	14	76072271	FLVCR2*	0.0247577	-0.0110472	up	down
cg12531972	1.7e-07	7	133811940	LRGUK	0.0060523	0.0022504	up	up
cg19278157	1.71e-07	2	139326028	SPOPL	-0.00806846	-0.00494843	down	down
cg13945644	1.78e-07	19	17559467		-0.00485791	-0.00106048	down	down
cg19999829	2.38e-07	3	10289974	TATDN2	-0.00491257	-0.00312776	down	down
cg03600823	2.55e-07	6	33170177	SLC39A7;SLC39A7	0.0244954	0.00293011	up	up
cg07609662	2.83e-07	3	139174713	RBP2;LOC100507291	0.0208753	0.000463511	up	up
cg22097171	2.9e-07	6	157467988	ARID1B**;ARID1B**;ARID1B**	0.0233905	0.00288329	up	up
cg11808871	4.32e-07	1	1268942	TAS1R3*	0.0200014	0.0134731	up	up
ch.2.2616385F	4.97e-07	2	125692660		0.00760492	0.00263575	up	up
cg17738349	4.99e-07	6	22251537		-0.0166376	0.000417618	down	up
cg12306444	5.39e-07	21	29093202	NCRNA00113	0.0177251	-0.00449895	up	down
cg21401794	6.03e-07	1	90099060	LRRC8C	0.00274694	-0.0032349	up	down
cg00361025	6.07e-07	7	39451576	POU6F2;POU6F2	0.0170885	-0.00896528	up	down
cg02758706	7.06e-07	17	43445247		-0.0288624	-0.00441318	down	down
cg26877646	7.34e-07	3	37427619	C3orf35	-0.0143289	-0.00582193	down	down
cg16974350	8.77e-07	1	151916734		0.0126884	-0.00108464	up	down
cg19256717	9.11e-07	1	111682029	CEPT1;DRAM2;CEPT1	-0.0102214	-0.00726745	down	down
cg05030574	9.27e-07	11	65189075	NEAT1	-0.00841475	0.000889542	down	up
cg24313770	9.78e-07	1	218458267	RRP15	0.0132365	-0.00135631	up	down
cg07507271	1.06e-06	4	1242751	C4orf42;CTBP1;CTBP1;CTBP1;CTBP1	0.006908	-0.00202067	up	down
cg21339170	1.07e-06	3	176763896	TBL1XR1**	-0.0125433	-0.000932452	down	down
cg16442702	1.08e-06	12	133362351	GOLGA3;GOLGA3	-0.0187279	0.00344466	down	up
cg03618937	1.23e-06	1	155225402	FAM189B;FAM189B	-0.004129	-0.00175212	down	down
cg01098812	1.25e-06	14	77591726		0.0104695	-0.00156925	up	down
cg17556976	1.36e-06	18	13256879	LDLRAD4	0.0168248	-0.00366869	up	down
cg09430328	1.58e-06	19	50105572	PRR12	-0.0101346	0.00493076	down	up
cg02647990	1.6e-06	3	196230837	RNF168	-0.00936376	0.000718351	down	up
cg12430455	1.62e-06	1	209128316		0.0135367	0.00575571	up	up
cg18921183	1.71e-06	12	6602631	NCAPD2;MRPL51	0.00918837	0.00123339	up	up
cg15975074	1.74e-06	16	31440384	COX6A2	0.017695	-0.00213841	up	down
cg20360928	1.85e-06	2	61191582	PUS10	-0.0155167	-0.00485388	down	down
cg04314652	1.86e-06	16	69597925	NFAT5*;NFAT5*;NFAT5*;NFAT5*;NFAT5*	-0.0174688	-0.000638873	down	down
cg23587044	1.87e-06	3	196777478	DLG1;DLG1;DLG1;DLG1;DLG1;DLG1	0.0254591	-0.00575475	up	down
cg15017132	1.88e-06	14	59100177	DACT1	0.0153738	0.00426995	up	up
cg20975074	1.95e-06	1	2066430	PRKCZ*;PRKCZ*;PRKCZ*	0.0326375	0.00192756	up	up
cg26842637	2.07e-06	20	42134970	L3MBTL1*	0.0217587	0.00628321	up	up
cg02067414	2.11e-06	4	169489000	PALLD**;PALLD**	0.0215666	0.14423	up	up
cg27562311	2.15e-06	12	8766941	AICDA	0.0108743	0.00233789	up	up
cg27243340	2.34e-06	3	107241736	BBX;BBX;BBX	-0.00945092	-0.000936252	down	down
cg09668344	2.36e-06	11	77122506	PAK1;PAK1	-0.00850249	-0.00233312	down	down
cg05159066	2.4e-06	11	73767794	C2CD3	0.0174949	0.0017704	up	up
cg01340550	2.4e-06	15	59389015	RNF111	0.0158402	-0.0069707	up	down
cg04321809	2.41e-06	11	69214149		0.0068853	0.000979583	up	up
cg14796755	2.43e-06	10	91218263	SLC16A12*	0.0340972	0.000728285	up	up
cg12116908	2.45e-06	12	122243328	SETD1B	0.0101945	0.000121353	up	up
cg01782911	2.54e-06	2	241514013	RNPEPL1*	0.0311464	0.000387932	up	up
cg21224278	2.57e-06	10	35455004	CREM;CREM;CREM;CREM;CREM;CREM;CREM;CREM;CREM;CREM;CREM;CREM;CREM;CREM;CREM	-0.00315896	-0.00323643	down	down
cg13032656	2.58e-06	6	137773602		0.0160594	-0.00322348	up	down
cg20172892	2.69e-06	19	4402551	CHAF1A	0.00718365	0.00192044	up	up
cg04845819	2.71e-06	3	138762324	PRR23C;PRR23C	0.0362179	-0.00652238	up	down
cg05150368	2.77e-06	8	61827390		0.012742	-0.00548696	up	down
cg03177721	2.84e-06	5	173853801	LINC01411	0.0203973	-0.00179251	up	down
cg25552935	2.9e-06	2	11506727		0.0310133	0.0197639	up	up
cg01730585	2.92e-06	16	89593993	SPG7;SPG7	0.0155078	-0.00312511	up	down
cg04817113	2.92e-06	14	64972279	ZBTB1;ZBTB1	0.00810908	0.0021072	up	up
cg06887167	2.95e-06	12	120314679	CIT*	-0.00687174	0.00180471	down	up
cg19588697	2.96e-06	1	24515560		0.0191665	-0.0100533	up	down
cg23423852	2.97e-06	17	63053202	GNA13**	-0.00898731	-0.00138917	down	down
cg17616012	3.02e-06	9	133320294	ASS1;ASS1;ASS1;ASS1	-0.00589019	0.00344479	down	up
cg15071406	3.06e-06	1	8788275	RERE;RERE	0.0113824	-0.0116812	up	down
cg01104810	3.07e-06	X	53714710	HUWE1	0.0398229	-0.00432044	up	down
cg09241243	3.12e-06	14	64970743	ZBTB25;ZBTB1;ZBTB1	0.00562564	-0.00199919	up	down
cg09332438	3.13e-06	4	4241567	TMEM128;TMEM128;TMEM128	0.00208717	-0.00501739	up	down
cg22348368	3.16e-06	16	53809385	FTO	-0.0172409	-0.00568403	down	down
cg05306070	3.21e-06	21	45770298		-0.022952	0.00191488	down	up
cg02214745	3.36e-06	12	130645645	FZD10*	-0.0100919	-0.000838617	down	down
cg14611455	3.4e-06	1	203526848		0.0173099	-0.00766549	up	down
cg02818849	3.56e-06	19	10291473	DNMT1***	0.0127575	0.00252899	up	up
cg03772856	3.62e-06	17	26645865	TMEM97	-0.00607597	-0.00198369	down	down
cg23176270	3.66e-06	14	23476067	C14orf93;C14orf93;C14orf93	0.0214019	0.00322432	up	up
cg14108015	3.68e-06	10	99539219		0.0217896	-0.000823642	up	down
cg06686451	3.75e-06	2	201350984		-0.0333243	-0.00202529	down	down
cg06026880	3.87e-06	13	41384974	SUGT1L1;MIR621;SLC25A15*	-0.00989239	0.000101696	down	up
cg00151672	4.04e-06	3	12987948	IQSEC1;IQSEC1	-0.000924515	0.00327631	down	up
cg05587970	4.22e-06	11	61187174	CPSF7;CPSF7;CPSF7	0.0300026	-0.00166118	up	down
cg17875094	4.4e-06	15	91565764	VPS33B;VPS33B;VPS33B;VPS33B;VPS33B;VPS33B;LOC101926911	-0.00668507	0.000710502	down	up
cg11423556	4.42e-06	2	69728114	AAK1*	-0.00529574	-0.00377346	down	down
cg15392358	4.54e-06	17	37136727		-0.0277731	-0.00791465	down	down
cg06516751	4.64e-06	18	54330479	WDR7;WDR7	0.0261135	0.000718589	up	up
cg19647155	4.69e-06	6	31854829	EHMT2*;EHMT2*	0.0146917	-0.000796912	up	down
cg00169770	4.9e-06	19	32835049	ZNF507;ZNF507	-0.0288912	0.000933092	down	up
cg07190752	4.93e-06	4	54893566	CHIC2**	0.0502193	0.0100371	up	up
cg11177450	5.03e-06	3	196594476	SENP5	-0.0110366	-0.00130023	down	down
cg05820761	5.05e-06	3	42248082	TRAK1;TRAK1;TRAK1;TRAK1	0.0116725	-0.00430161	up	down
cg23912043	5.11e-06	14	79255743	NRXN3*;NRXN3*	0.0194882	-0.000736428	up	down
cg07759247	5.23e-06	3	38040636	VILL	-0.00750955	-0.00332782	down	down
cg14103143	5.27e-06	17	46969973	ATP5G1;ATP5G1	0.00510339	-0.000559828	up	down
cg17490306	5.33e-06	15	34059108	RYR3*;RYR3*	0.0223229	0.00384094	up	up
cg13803101	5.39e-06	10	1197923		0.0190696	-0.0073959	up	down
cg08128764	5.68e-06	4	28754157		-0.0240133	8.30816e-05	down	up
cg21428081	5.68e-06	7	101386951		-0.00739903	-0.00230074	down	down
cg10261641	5.69e-06	13	112579938		0.0240624	0.00425946	up	up
cg05970432	5.69e-06	9	117770811		0.0183209	0.00412059	up	up
ch.2.167882003F	5.75e-06	2	168173757		-0.00990287	0.00205835	down	up
cg17544521	5.77e-06	1	201026177	CACNA1S*	0.0170647	-0.000593992	up	down
cg02005847	5.81e-06	19	1487605	PCSK*4	0.00297852	-0.000399518	up	down
cg10130021	5.82e-06	14	39572994	SEC23A	-0.0106447	0.00254844	down	up
cg17246726	5.83e-06	16	87395352	FBXO31**;FBXO31**	0.0165071	-0.00190442	up	down
cg06582512	5.83e-06	12	47629311	FAM113B	0.0166706	0.0047475	up	up
cg03396103	5.86e-06	12	116946354		-0.0307663	0.00452035	down	up
cg23091549	5.9e-06	1	173381511		-0.00952409	0.00255694	down	up
cg24242968	5.94e-06	3	196387120	LRRC33	0.0243294	0.00398328	up	up
cg12401058	5.97e-06	13	23423130		0.0320697	-0.00661317	up	down
cg10836918	6.02e-06	9	139338648	SEC16A;SEC16A	0.00938792	0.00205823	up	up
cg16207667	6.13e-06	8	30361839	RBPMS;RBPMS;RBPMS;RBPMS	0.0205921	-0.00357054	up	down
cg20436605	6.18e-06	20	43551632	PABPC1L	0.0120934	0.00556076	up	up
cg24446391	6.28e-06	3	25704931	TOP2B*	0.0168141	-0.000225201	up	down
cg17775034	6.35e-06	7	79676939		-0.0298643	0.00035686	down	up
cg06977069	6.4e-06	2	21860564		0.0306634	0.00335679	up	up
cg02762393	6.46e-06	16	75019140	WDR59	-0.0144112	-0.00291992	down	down
cg02236896	6.57e-06	1	247169036	ZNF695	0.018582	0.00183445	up	up
cg03087846	6.58e-06	12	113729613	TPCN1*;TPCN1*;TPCN1*	0.0189974	-0.00279216	up	down
cg12600631	6.58e-06	2	87420273		-0.0240309	-1.3e-05	down	down
cg01259521	6.61e-06	16	1720443	CRAMP1L	0.021782	0.00796997	up	up
cg08538070	6.63e-06	18	10401706		0.0186262	-0.00876185	up	down
cg14485514	6.65e-06	6	29968990	NCRNA00171	0.0134476	0.00195923	up	up
cg26512721	6.71e-06	3	134427963		0.0137357	0.00133678	up	up
cg21853533	7e-06	12	41501762		0.0360768	0.00248061	up	up
cg02895827	7.03e-06	12	106092306		0.0192781	0.00394826	up	up
cg03432253	7.1e-06	5	32210143		0.0182625	-0.0047822	up	down
cg16168321	7.17e-06	11	65406140	SIPA1;SIPA1	0.00327435	0.003788	up	up
cg09557747	7.25e-06	1	21931657	RAP1GAP;RAP1GAP;RAP1GAP	0.0284947	-0.00334481	up	down
cg15983520	7.51e-06	8	145729106	GPT	0.0251299	0.00204459	up	up
cg00818034	7.54e-06	1	113896884		-0.0374836	0.00403584	down	up
cg05370860	7.67e-06	19	10514434	MIR1181;CDC37	-0.00388453	0.00159784	down	up
cg12453228	7.68e-06	6	41338345		0.0150435	-0.00523043	up	down
cg08309232	7.83e-06	18	45249590		0.0114809	-0.0053426	up	down
cg07106691	7.89e-06	4	71570912	RUFY3	-0.00791493	0.000757184	down	up
cg05694123	8.09e-06	21	27073151	JAM2*;JAM2*;JAM2*;JAM2*	-0.000688726	-0.00148557	down	down
cg17825378	8.1e-06	4	79833206	BMP2K*	-0.00862528	-0.00419347	down	down
cg15613349	8.1e-06	11	62304055	AHNAK;AHNAK;AHNAK;AHNAK	0.0126401	-0.00475113	up	down
cg10772372	8.15e-06	14	101360103	MEG8	0.0139584	0.00409763	up	up
cg24619785	8.16e-06	2	9416069	ASAP2;ASAP2	0.0185428	-0.00377997	up	down
cg01205653	8.27e-06	8	144730191	ZNF623;ZNF623	0.0254649	0.000996113	up	up
cg03056393	8.54e-06	1	182860211		0.0199174	-0.00022512	up	down
cg10796381	8.55e-06	16	13425777		-0.00870614	-0.00369339	down	down
cg05207253	8.56e-06	5	149829393	RPS14;RPS14;RPS14	-0.00323066	-0.000248563	down	down
cg17885586	8.64e-06	4	47813673	CORIN*;CORIN*;CORIN*	0.0206579	-0.00416114	up	down
cg02078936	8.77e-06	6	167733405		0.0224343	-0.00798708	up	down
cg13814950	8.89e-06	9	90112515	DAPK1*	0.0112471	0.00352246	up	up
cg05339390	8.98e-06	7	12726307	ARL4A;ARL4A;ARL4A	-0.00267139	0.000536932	down	up
cg25351614	8.98e-06	17	47543493		-0.00595802	0.00198772	down	up
cg17141819	9e-06	15	64199432	DAPK2*	0.0224972	0.00488693	up	up
cg02195105	9.05e-06	10	44805846		0.0312265	0.00269923	up	up
cg11202584	9.06e-06	3	142839835	CHST2*	-0.00619121	-0.0022979	down	down
cg18013614	9.14e-06	8	74659962	STAU2;STAU2;STAU2;STAU2;STAU2;STAU2;STAU2	-0.00432455	0.00483885	down	up
cg20920626	9.17e-06	13	101202411	GGACT	-0.0187128	0.00104539	down	up
cg03192529	9.35e-06	10	23363700		0.026313	0.00232694	up	up
cg09797653	9.5e-06	15	59809546	FAM81A	-0.0274652	-0.00163523	down	down
cg01573766	9.56e-06	1	235580609	TBCE;TBCE	0.0192942	0.00593122	up	up
cg22049163	9.6e-06	17	66985719	ABCA9*	0.0110763	0.000156273	up	up
cg07364694	9.69e-06	8	8383424		0.0221433	-0.00156569	up	down
cg17726970	9.86e-06	3	141660756		-0.0055707	-0.00360819	down	down
cg01243079	9.98e-06	12	85314166		0.00921097	0.00379388	up	up
cg11882339	1e-05	20	10290199		0.0265647	0.00162572	up	up
cg16600694	1.01e-05	6	161678989	AGPAT4	0.0166527	-0.012896	up	down
cg16018285	1.01e-05	11	102262135		-0.00799924	0.00371926	down	up
cg01675121	1.02e-05	17	71288228	CDC42EP4	0.00198487	0.0196557	up	up
cg12771611	1.03e-05	1	24123628	GALE*;GALE*;GALE*;GALE*;GALE*;GALE*	0.0225898	-0.00386754	up	down
cg12213752	1.03e-05	5	41883560		0.0199763	-0.0104823	up	down
cg06920946	1.04e-05	10	415489	DIP2C	-0.0237611	-0.0144016	down	down
cg12045866	1.07e-05	7	103164946	RELN;RELN	-0.00146609	0.016313	down	up
cg01957034	1.07e-05	13	112839350		0.0217789	-0.00288634	up	down
cg23909387	1.1e-05	11	57577585	CTNND1;CTNND1;CTNND1;CTNND1;CTNND1;CTNND1;CTNND1;CTNND1;CTNND1;CTNND1;CTNND1;CTNND1;CTNND1;CTNND1;CTNND1;CTNND1;CTNND1;CTNND1;CTNND1;CTNND1;CTNND1;CTNND1;TMX2-CTNND1;CTNND1;CTNND1;CTNND1;CTNND1;CTNND1;CTNND1;CTNND1;CTNND1;CTNND1;CTNND1;CTNND1;CTNND1;CTNND1;CTNND1;CTNND1;CTNND1;CTNND1;CTNND1;CTNND1;CTNND1;CTNND1;CTNND1;TMX2-CTNND1	0.0234097	-0.00440522	up	down
cg17174493	1.11e-05	11	18344237	HPS5;HPS5;GTF2H1;GTF2H1;GTF2H1;GTF2H1;HPS5	0.0163709	0.00361815	up	up
cg16863366	1.11e-05	17	75811846		0.0162138	-0.00241675	up	down
cg13650881	1.12e-05	6	150881909		0.0124261	0.00112656	up	up
cg05450979	1.12e-05	16	10855738	NUBP1	-0.0613068	-0.0395468	down	down
cg12710247	1.12e-05	1	160373711	VANGL2	0.0211578	0.00473466	up	up
cg16796127	1.13e-05	2	73208600	SFXN5	0.0153415	-0.00244191	up	down
cg12472597	1.13e-05	11	67141742	LOC100130987;CLCF1*;CLCF1*	-0.0304261	-0.00181152	down	down
cg26561313	1.13e-05	17	48190171	SAMD14	0.0168228	-0.00425516	up	down
cg07338958	1.13e-05	12	50677279	LIMA1;LIMA1;LIMA1;LIMA1	0.00258786	-0.000815084	up	down
cg03763452	1.14e-05	21	26805371	LINC00158	-0.0185434	-0.0054713	down	down
cg27612019	1.15e-05	22	18064052	SLC25A18*	0.00356896	-0.016308	up	down
cg22985739	1.15e-05	12	24040483	SOX5;SOX5;SOX5;SOX5	0.0114342	0.00644933	up	up
cg14610973	1.15e-05	17	10600687	SCO1;C17orf48	-0.0128105	-0.00224019	down	down
cg02432681	1.17e-05	3	32224907		0.0184541	-0.00195848	up	down
cg17510653	1.19e-05	10	101419236	ENTPD7	-0.00722488	0.00472375	down	up
cg03737788	1.2e-05	10	79492045		-0.022139	-0.00291544	down	down
cg17959962	1.21e-05	12	29865352	TMTC1	0.0218448	-0.00552968	up	down
cg08856920	1.21e-05	6	143771642	ADA*T2;PEX3	-0.00749659	-0.00689922	down	down
cg12007584	1.24e-05	11	85568674	CCDC83;CCDC83	0.00548825	0.00335537	up	up
cg01518942	1.24e-05	17	78822406	RPTOR**;RPTOR**	0.0135649	-0.00198162	up	down
cg22824945	1.25e-05	15	64768167		0.0139535	0.000732674	up	up
cg06182689	1.25e-05	8	59906033	TOX	-0.00987603	-0.00459123	down	down
cg07599163	1.26e-05	3	153343583		0.033833	-0.00399044	up	down
cg13660789	1.27e-05	2	73506982		-0.0118796	-0.0003202	down	down
cg03714081	1.28e-05	7	27907728	JAZF1**	-0.0124265	-0.0058531	down	down
cg03911840	1.28e-05	4	16792223	LDB2;LDB2;LDB2;LDB2;LDB2	0.0216994	-0.00117224	up	down
cg13928068	1.3e-05	22	18324130	MICAL3*;MICAL3*	0.0141237	-0.00783806	up	down
cg06233738	1.3e-05	16	89459257	ANKRD11	-0.0325893	0.000693992	down	up
cg09891468	1.3e-05	X	139866441	CDR1	0.0187122	0.00132482	up	up
cg14609458	1.32e-05	11	32851177	PRRG4	-0.00622871	-0.00782265	down	down
cg12751817	1.33e-05	6	55977770	COL21A1*	-0.0186977	-0.000676765	down	down
cg16392310	1.33e-05	19	7913967	EVI5L;EVI5L	0.0123717	-0.00630863	up	down
cg06214133	1.33e-05	9	97890961	FANCC**;FANCC**;FANCC**	-0.0348031	-0.00360863	down	down
cg05373692	1.33e-05	X	74743375	ZDHHC15;ZDHHC15;ZDHHC15	0.0250084	-0.041391	up	down
cg16763031	1.35e-05	10	7829471	ATP5C1;ATP5C1;KIN	0.00819633	-0.00166781	up	down
cg26050840	1.35e-05	12	24264728	SOX5;SOX5	0.0585331	-0.0265594	up	down
cg11272874	1.35e-05	11	44264948	EXT2**;EXT2**	0.00825788	-0.00724096	up	down
cg17585275	1.36e-05	1	33766937		0.00616666	-0.00653593	up	down
cg02596440	1.36e-05	2	254229	SH3YL1;SH3YL1;SH3YL1;SH3YL1;SH3YL1;SH3YL1;SH3YL1;SH3YL1;SH3YL1	0.02185	0.00503574	up	up
cg26015190	1.37e-05	18	9137949	ANKRD12;ANKRD12	0.00830272	0.00120965	up	up
cg13244211	1.38e-05	10	120820080	SNORA19;EIF3A	0.0423264	0.00701949	up	up
cg03588394	1.38e-05	14	50287164	NEMF;NEMF	0.0229219	-0.00629239	up	down
cg22344685	1.38e-05	2	96079551		0.0247845	-0.00606665	up	down
cg19045733	1.39e-05	2	227656248	IRS1**	0.00793828	-0.00093576	up	down
cg11430803	1.39e-05	18	12884250	PTPN2***	0.00711777	-0.00185469	up	down
cg27312359	1.4e-05	1	21023503	KIF17;KIF17	-0.000651436	-0.00354527	down	down
cg18227293	1.4e-05	9	139595906		0.00171938	0.00517009	up	up
cg19419146	1.4e-05	5	146614559	STK32A*;STK32A*	0.0120534	0.00142399	up	up
cg17278595	1.41e-05	2	132149536		-0.0162287	-0.00224276	down	down
cg19867993	1.41e-05	11	57336728	UBE2L6	0.0205285	-0.00638134	up	down
cg12125484	1.41e-05	7	609820	PRKAR1B;PRKAR1B;PRKAR1B;PRKAR1B;PRKAR1B;PRKAR1B	-0.00998313	-0.00180657	down	down
cg24292759	1.42e-05	6	141804862		-0.0341754	-0.017488	down	down
cg08558652	1.43e-05	16	48389438	LOC100507577;MIR548AE2;MIR5095	0.0166531	-0.00167454	up	down
cg20779314	1.44e-05	1	147067924	BCL9**	0.0330071	0.00797651	up	up
cg04169369	1.45e-05	16	4053199	ADCY9*	0.0127949	-0.00478951	up	down
cg17760878	1.47e-05	5	5303460	ADA*MTS16*	0.022673	-0.00439684	up	down
cg25323690	1.47e-05	1	3136173	PRDM16**;PRDM16**	0.00427952	-0.00941498	up	down
cg06413961	1.48e-05	14	20784915	CCNB1IP1**;CCNB1IP1**;CCNB1IP1**	-0.00955575	0.00928321	down	up
cg03116171	1.5e-05	14	102939600	TEC***	0.0177785	0.00186819	up	up
cg07800040	1.51e-05	5	7611041	ADCY2*	0.0249445	-0.00778531	up	down
cg16435879	1.51e-05	4	77227529	STBD1	0.000999751	0.00105812	up	up
cg23078678	1.51e-05	5	87516637	TMEM161B;TMEM161B;TMEM161B;TMEM161B	0.0411952	0.0306651	up	up
cg07675668	1.52e-05	4	56280305	TMEM165;TMEM165	0.0256189	-0.0192827	up	down
cg06632759	1.54e-05	19	37702089	ZNF585B	0.0153185	0.0179705	up	up
cg17159621	1.55e-05	3	182369506		0.0132099	-0.000178123	up	down
cg27163099	1.55e-05	9	134151909	FAM78A	-0.00791126	-0.001627	down	down
cg17021566	1.55e-05	11	93474646	C11orf54;TAF1D;TAF1D	0.01129	0.000830335	up	up
cg03635932	1.55e-05	10	72653598		0.0208648	0.00436471	up	up
cg09962584	1.56e-05	8	6425355	MCPH1	0.00855968	-0.000653464	up	down
cg10879955	1.57e-05	4	48271942	TEC***	-0.00579004	-0.00182731	down	down
cg26355577	1.58e-05	2	80531751	CTNNA2;CTNNA2;LRRTM1	-0.0160103	-0.0118467	down	down
cg10079457	1.58e-05	3	57779492	SLMAP;SLMAP;SLMAP	-0.0269885	0.00969334	down	up
cg15121510	1.58e-05	1	90437467		0.0417683	0.0120189	up	up
cg17345633	1.59e-05	16	48644300	N4BP1;MIR5095	0.00377696	0.000861902	up	up
cg24647686	1.59e-05	12	51520333	TFCP2;TFCP2;TFCP2	0.0234381	0.00980555	up	up
cg00879163	1.59e-05	7	66386079	C7orf42	-0.00640736	0.007472	down	up
cg24650672	1.59e-05	7	9776507		0.026891	0.000478867	up	up
cg05919621	1.61e-05	10	127373136	C10orf122	0.038757	-0.00833842	up	down
cg22320999	1.61e-05	12	113734212	TPCN1*;TPCN1*	-0.00934476	0.00485063	down	up
cg18838477	1.61e-05	22	39076727	TOMM22	0.0141166	-0.00934295	up	down
cg02071276	1.63e-05	1	224303989	FBXO28;FBXO28	-0.00885312	-0.00289005	down	down
cg22878550	1.63e-05	11	129507843		0.0139073	0.00778317	up	up
cg05954411	1.63e-05	6	28521811		-0.0153564	-0.0194334	down	down
cg14427860	1.64e-05	12	58201531	AVIL	0.0184471	-0.00186085	up	down
cg23150364	1.65e-05	1	245717104	KIF26B	-0.0184577	0.0010387	down	up
cg17458653	1.66e-05	2	179345078	MIR548N;PLEKHA3	-0.0130159	-0.000497003	down	down
cg04120225	1.67e-05	2	20252952	LAPTM4A	-0.0108836	-0.00854351	down	down
cg19985740	1.67e-05	5	142221852	ARHGAP26**;ARHGAP26**	0.00929759	0.00282501	up	up
cg12979719	1.68e-05	15	74287690	STOML1;PML**;PML**;PML**;PML**;PML**;PML**;PML**;PML**;PML**	0.00447597	-4.4245e-05	up	down
cg04015122	1.71e-05	6	70040888	ADGRB3	0.0274404	-0.0131738	up	down
cg16591476	1.71e-05	9	103344774	MURC	0.017461	-0.00623312	up	down
cg08383892	1.72e-05	11	3049896	CARS**;CARS**;CARS**;CARS**;CARS**	0.00923899	-0.00589182	up	down
cg00591895	1.73e-05	2	175588583		0.0282959	-0.00813217	up	down
cg11397143	1.73e-05	10	127586656	FANK1	0.0245014	0.00250724	up	up
cg27574244	1.73e-05	17	80709357	TBCD	-0.00340208	-0.000509073	down	down
cg01860063	1.74e-05	5	100237986	ST8SIA4;ST8SIA4	-0.0266035	-0.00511287	down	down
cg13037951	1.75e-05	8	53125923	ST18	0.0081666	-0.0129548	up	down
cg11295144	1.75e-05	17	33447001	RAD51L3**;RAD51L3**;RAD51L3**	-0.00381317	0.00344171	down	up
cg16933892	1.76e-05	20	43783078		0.0527344	-0.0068568	up	down
cg02665317	1.76e-05	15	42783376		0.0107443	0.000431031	up	up
cg22733357	1.79e-05	5	93906294	C5orf36;C5orf36;MIR1974	0.0155206	-0.00123052	up	down
cg25411363	1.79e-05	11	113144592	NCAM1*;NCAM1*	0.0184585	0.00220414	up	up
cg05317956	1.8e-05	10	99409824	PI4K2A*	-0.0197991	-0.00302664	down	down
cg05516051	1.8e-05	2	38112249		0.0235306	-0.000504006	up	down
cg26062113	1.81e-05	19	30335247		0.00782259	-0.00195773	up	down
cg01480911	1.81e-05	16	30546767	ZNF747;ZNF747;ZNF747;ZNF747	0.00972499	0.00487699	up	up
cg01097964	1.82e-05	19	58258646	ZNF776	-0.00749152	0.00335287	down	up
cg23677243	1.83e-05	15	37387525	MEIS2;MEIS2;MEIS2;MEIS2;MEIS2;MEIS2;MEIS2	-0.0155562	0.00208955	down	up
cg21296602	1.83e-05	11	93476060	TAF1D;C11orf54	-0.0209084	-0.0106895	down	down
cg08965206	1.83e-05	17	71732215		0.0247569	0.0170319	up	up
cg17712150	1.85e-05	3	190026071	CLDN1	-0.0471456	0.000241912	down	up
cg16525287	1.86e-05	6	29720702		-0.00309405	-0.000202639	down	down
cg11830876	1.86e-05	17	78006238	TBC1D16	0.0152099	-0.00360517	up	down
cg14668118	1.87e-05	7	46231319		0.0117832	-0.000669284	up	down
cg23383887	1.87e-05	4	113957010	ANK2	0.0201473	0.00570738	up	up
cg01575327	1.87e-05	18	31020117	CCDC178;CCDC178;CCDC178	-0.00708288	-0.00509087	down	down
cg07140560	1.88e-05	1	55216506		0.0261721	-0.00255741	up	down
cg14894341	1.91e-05	17	47921723	TAC4*;TAC4*;TAC4*;TAC4*;TAC4*	0.0183433	-0.00244245	up	down
cg17919020	1.91e-05	7	150755629	CDK5*;CDK5*;SLC4A2*	-0.00959308	0.00207522	down	up
cg16874617	1.92e-05	10	71008273	HKDC1*	0.0108163	-0.00231824	up	down
cg00495946	1.92e-05	7	1113932	C7orf50;C7orf50;C7orf50	0.05	0.00503961	up	up
cg21575861	1.94e-05	4	148538494	TMEM184C	-0.00522407	0.000927902	down	up
cg16481584	1.94e-05	16	30108841	YPEL3;YPEL3	0.0112712	-0.00388602	up	down
cg25978025	1.95e-05	10	3168353	PFKP	-0.00966494	-0.00584061	down	down
cg10993701	1.95e-05	12	51660035	SMAGP;SMAGP	0.050194	-0.0061727	up	down
cg06378871	1.95e-05	12	125534284		-0.00380883	-0.00286032	down	down
cg10387848	1.95e-05	18	29757472		0.0266444	-0.00603922	up	down
cg23232849	1.96e-05	3	140817977	SPSB4*	-0.0306287	-0.0180016	down	down
cg13883376	1.96e-05	9	18770966	ADA*MTSL1*	0.0210734	7.48571e-05	up	up
cg21666768	1.97e-05	6	30166498	TRIM26***	0.0067545	0.00124686	up	up
cg27045782	1.98e-05	5	41794722	OXCT1	-0.00730347	0.00622268	down	up
cg00173854	1.98e-05	6	32939137	BRD2;BRD2	0.00501337	-0.00507237	up	down
cg19397676	2.02e-05	15	50784467	USP8*;USP8*;USP8*	0.0167848	0.000741368	up	up
cg10008284	2.05e-05	2	85186334		0.0257891	-6.06261e-05	up	down
cg09419435	2.1e-05	1	3489771	MEGF6	0.0126511	0.0190423	up	up
cg25728166	2.11e-05	2	231084965	SP110;SP110;SP110	-0.00629385	-0.00124827	down	down
cg07249919	2.13e-05	5	53813391	SNX18;SNX18;SNX18	0.0141185	-0.00253569	up	down
cg02193238	2.13e-05	2	23423197		0.00797869	0.00615293	up	up
cg13690038	2.13e-05	16	11890366	ZC3H7A	0.00796653	0.00458202	up	up
cg03549334	2.14e-05	1	26114338		0.00225425	0.00319482	up	up
cg16569347	2.14e-05	17	7369066	ZBTB4;ZBTB4	-0.0351141	0.0020979	down	up
cg02996430	2.14e-05	16	865686		0.0149316	-0.000835898	up	down
cg06441714	2.16e-05	3	39323729	CX3CR1*;CX3CR1*	0.0102592	0.000799882	up	up
cg00139517	2.17e-05	8	50904638	SNTG1	0.0227433	0.00388521	up	up
cg09363617	2.17e-05	14	81916332	LOC100506700	0.012943	-0.00420243	up	down
cg09819642	2.19e-05	14	101531733	MIR410;MIR412;MIR369;MIR656	0.0180697	-0.00119091	up	down
cg15064387	2.2e-05	1	230228472	GALNT2*	-0.01912	0.0097989	down	up
cg07194993	2.21e-05	14	67875438	PLEK2	0.02518	-0.000330874	up	down
cg08517562	2.22e-05	20	49126905	PTPN1*;PTPN1*	-0.0126626	-0.000557071	down	down
cg13070593	2.22e-05	1	109807704	CELSR2*	0.0188012	-0.00733244	up	down
cg17188019	2.22e-05	10	21655225		0.0116963	-0.00218311	up	down
cg09050779	2.23e-05	16	81348534	GAN*	-0.00122734	0.00315253	down	up
cg16780879	2.23e-05	2	54114544	PSME4	0.0164758	0.0038313	up	up
cg02270686	2.24e-05	1	39416868		-0.0232897	-0.00279323	down	down
cg25782784	2.25e-05	1	5944231	NPHP4;NPHP4;NPHP4;NPHP4	0.021514	0.00624148	up	up
cg17114402	2.26e-05	2	97778470	ANKRD36	0.0116705	-0.00460733	up	down
cg23662361	2.26e-05	1	179518453	AXDND1;AXDND1	0.0203161	-0.00360206	up	down
cg04586098	2.27e-05	16	71928489	IST1;IST1;IST1;IST1;IST1;IST1	0.00279383	2.69336e-06	up	up
cg15001434	2.28e-05	14	21500104	TPPP2;NDRG2	0.0203555	-0.00481004	up	down
cg18695263	2.28e-05	3	196387505	LRRC33	-0.0127544	-0.00570026	down	down
cg27561072	2.3e-05	1	19812431	CAPZB	-0.00256691	-0.000831566	down	down
cg22094953	2.31e-05	17	75999941	TNRC6C;TNRC6C	0.0119358	0.00106741	up	up
cg16374383	2.31e-05	6	32972047	HLA-DOA**	0.0247799	-0.00995567	up	down
cg25373388	2.31e-05	4	159929766	C4orf45	0.00936549	0.0189923	up	up
cg12283695	2.31e-05	15	20834869		0.00393758	0.0334353	up	up
cg05543973	2.31e-05	10	90231435	RNLS*;RNLS*	0.00947865	0.00132878	up	up
cg15015119	2.32e-05	5	41587896		-0.0151278	-0.00422779	down	down
cg20637568	2.34e-05	15	100172225	MEF2A;MEF2A;MEF2A;MEF2A;MEF2A	-0.0157876	-0.00586924	down	down
cg20197093	2.35e-05	17	80113085	CCDC57	0.0137788	-0.00668313	up	down
cg26338199	2.35e-05	14	59300831		-0.00940411	-0.00279027	down	down
cg07415998	2.36e-05	10	2907772		0.0237441	-0.00990489	up	down
cg17264919	2.36e-05	6	150654614		0.0220534	-0.00229831	up	down
cg06671146	2.41e-05	3	114758340	ZBTB20;ZBTB20	-0.00827126	-0.000570902	down	down
cg03685556	2.42e-05	12	133146337	FBRSL1	0.0187886	0.00347935	up	up
cg03790974	2.43e-05	15	74666127		0.00852376	-0.00010663	up	down
cg26737079	2.44e-05	16	11847872	ZC3H7A	-0.00599937	-0.00135963	down	down
cg18960810	2.44e-05	3	106843711	LINC00882	0.0311215	-0.000919465	up	down
cg25151638	2.45e-05	1	154946275	SHC1;SHC1;CKS1B**;CKS1B**	0.00703901	0.00373945	up	up
cg13938120	2.45e-05	2	199179517	LOC101927619	-0.0128294	-0.00570521	down	down
cg26056498	2.46e-05	8	1030319		0.014091	-0.0380677	up	down
cg14952000	2.47e-05	19	8386621	NDUFA7;RPS28	0.00259259	-0.00124111	up	down
cg08866639	2.47e-05	17	37793287	STARD3;STARD3;STARD3	0.0132253	0.00290779	up	up
cg12668551	2.48e-05	8	98244624		0.00923155	0.0021097	up	up
cg05913902	2.48e-05	14	96828507	ATG2B;GSKIP;GSKIP;GSKIP	0.00181007	0.00488733	up	up
cg01719854	2.5e-05	16	1199499		0.0124168	-0.00207064	up	down
cg07537978	2.51e-05	1	114991187	TRIM33**;TRIM33**	-0.00349922	-0.00121516	down	down
cg19797922	2.51e-05	12	119752399		-0.0161473	-0.00429929	down	down
cg10958265	2.51e-05	12	131146611		0.0125203	-0.0163633	up	down
cg06866593	2.52e-05	1	182648929		0.00251228	0.00363959	up	up
cg12897786	2.53e-05	6	30640295	DHX16;DHX16	-0.00606599	0.00183569	down	up
cg11436027	2.54e-05	7	134468451	CALD1;CALD1;CALD1	-0.0210234	-0.00247525	down	down
cg15109726	2.56e-05	3	6270765		0.0421475	-0.00912525	up	down
cg05804863	2.56e-05	15	79724519	KIAA1024	-0.00457968	0.0198509	down	up
cg00730857	2.56e-05	4	1994281	WHSC2	0.0399178	0.00331194	up	up
cg23065236	2.57e-05	5	157603466		-0.0295479	0.00535907	down	up
cg04953297	2.58e-05	21	43983837	SLC37A1*	0.0131306	-0.00271007	up	down
cg16723180	2.59e-05	11	1503195	HCCA2**	0.00597403	-0.000417818	up	down
cg06048524	2.6e-05	10	44880542	CXCL12*;CXCL12*;CXCL12*	-0.00670592	0.0041243	down	up
cg03776632	2.6e-05	4	186761109	SORBS2;SORBS2	-0.0223665	-0.00375778	down	down
cg11455018	2.6e-05	16	30709778	SRCAP	-0.00740056	0.0020334	down	up
cg02678306	2.61e-05	21	42219579	DSCAM*;DSCAM*;DSCAM*	-0.00656233	-0.00503114	down	down
cg14909201	2.61e-05	13	111748020		-0.017631	0.0116031	down	up
cg23498394	2.62e-05	6	33862743		0.0232092	0.00412259	up	up
cg04097724	2.62e-05	1	181995123		0.0261462	0.000164503	up	up
cg07792422	2.64e-05	15	50639978	GABPB1;GABPB1;GABPB1;GABPB1;GABPB1	-0.0232569	-0.00642344	down	down
cg05509020	2.66e-05	3	170885888	TNIK*;TNIK*;TNIK*;TNIK*;TNIK*;TNIK*;TNIK*;TNIK*	0.025671	-0.00371452	up	down
cg05469614	2.7e-05	16	3142818	ZSCAN10;ZSCAN10	0.0143869	0.00472088	up	up
cg26985446	2.71e-05	11	123172864		0.0111177	-0.00105784	up	down
cg19800640	2.73e-05	22	50990668	C22orf41	0.0039515	-0.0645376	up	down
cg13001915	2.74e-05	16	83966292		0.0341457	-0.00569847	up	down
cg17803969	2.74e-05	9	128436339	MAPKAP1;MAPKAP1;MAPKAP1;MAPKAP1;MAPKAP1;MAPKAP1	0.0208376	-0.00495195	up	down
cg21234742	2.76e-05	11	102337924		-0.0301949	0.00567621	down	up
cg22774829	2.76e-05	7	127033083	ZNF800	-0.00292612	-0.00169258	down	down
cg02590721	2.78e-05	17	57032318	PPM1E;PPM1E	0.0271146	0.00098521	up	up
cg15479964	2.79e-05	10	99341525	ANKRD2;ANKRD2	0.0238748	0.00258377	up	up
cg12329489	2.79e-05	15	41060021		0.0265275	-0.00451021	up	down
cg22627734	2.84e-05	11	115456865		0.027463	-0.00190812	up	down
cg09514197	2.84e-05	4	3114992	HTT*	0.0168912	-0.000394526	up	down
cg20286377	2.85e-05	11	105479967	GRIA4*;GRIA4*;GRIA4*;GRIA4*;GRIA4*	0.0235692	0.00474209	up	up
cg13422535	2.86e-05	22	47077682		0.0247769	-0.00867956	up	down
cg09428674	2.88e-05	2	1518668	TPO*;TPO*;TPO*;TPO*;TPO*;TPO*	0.100791	0.0100917	up	up
cg11395698	2.89e-05	1	117036254		0.0161944	0.00100744	up	up
cg04203824	2.89e-05	4	3418911	RGS12*;RGS12*;RGS12*	0.019865	-0.00432746	up	down
cg24043782	2.89e-05	10	10868299		0.0306329	-0.00197757	up	down
cg08814020	2.9e-05	2	86289505	POLR1A	-0.018013	-0.00128606	down	down
cg25512509	2.91e-05	9	13896501		0.0811236	-0.00848759	up	down
cg12019265	2.94e-05	15	36523650		0.0201359	0.00477504	up	up
cg24393714	2.97e-05	7	32530032	LSM5;LSM5;LSM5;LSM5	-0.0100039	-0.000787208	down	down
cg11916282	2.99e-05	15	65155476	PLEKHO2;PLEKHO2	0.0211008	-0.00342172	up	down
cg07025450	2.99e-05	11	64546660	SF1;SF1;SF1;SF1;SF1;SF1;SF1;SF1	-0.0119912	-0.00285879	down	down
cg15577927	3e-05	20	13201328	ISM1	-0.0106543	-5.29499e-05	down	down
cg25016091	3.02e-05	2	202791155		-0.016138	-0.00428779	down	down
cg17131183	3.02e-05	1	36771362	C1orf113;C1orf113	0.0139766	1.02739e-05	up	up
cg15156610	3.02e-05	6	29999730	NCRNA00171	-0.0162694	-0.0625303	down	down
cg05394359	3.03e-05	12	133356725	GOLGA3	-0.0250711	-0.00873692	down	down
cg14911856	3.03e-05	1	47999856		-0.00750912	-0.0295205	down	down
cg06172859	3.04e-05	6	117866589	DCBLD1	-0.0224959	-0.00825197	down	down
cg05866806	3.04e-05	10	135209928	MTG1	0.0278695	0.000231944	up	up
cg15227155	3.05e-05	9	112262286		-0.0050091	0.00487841	down	up
cg26450333	3.1e-05	2	97589214	LOC101927053;FAM178B;FAM178B	-0.0114793	-0.000374768	down	down
cg16953283	3.12e-05	7	45151048	TBRG4;TBRG4;TBRG4	0.00139584	-0.000652215	up	down
cg10430453	3.14e-05	2	24387100	FAM228B;FAM228B;FAM228B	0.00726325	0.00404414	up	up
cg17680792	3.15e-05	3	23986459	NR1D2*;NR1D2*	-0.0152406	0.000464186	down	up
cg07973473	3.18e-05	20	24180282	FLJ33581	0.019383	-0.00501496	up	down
cg02239890	3.2e-05	10	106054220	GSTO2*;GSTO2*;GSTO2*;GSTO2*	0.0339516	0.000534994	up	up
cg14985124	3.2e-05	18	56301814		0.00304824	0.0040582	up	up
cg23098844	3.2e-05	19	54368051	MYADM;MYADM;MYADM	0.011246	5.64639e-05	up	up
cg25633983	3.21e-05	1	98261042	DYPD***	-0.0303155	-0.0108221	down	down
cg00209831	3.21e-05	15	52592006		0.0284226	-0.00502605	up	down
cg20103311	3.23e-05	19	51506888	KLK9*	0.000340374	0.010965	up	up
cg13924580	3.25e-05	8	99306716	NIPAL2	-0.00542471	0.00528338	down	up
cg05859395	3.25e-05	5	203595		0.00690276	-0.00273612	up	down
cg09249101	3.28e-05	17	74520697		0.0210237	-0.0047064	up	down
cg21519092	3.29e-05	15	47534201		0.0208017	0.000498446	up	up
cg04243181	3.29e-05	16	15951195	MYH11**;MYH11**;MYH11**;MYH11**	-0.00181968	0.00114697	down	up
cg11800379	3.3e-05	1	10715885	CASZ1;CASZ1	-0.0106655	-0.00582399	down	down
cg19134874	3.31e-05	6	21524931		0.0257389	0.00455347	up	up
cg20510512	3.31e-05	14	53560471	DDHD1;DDHD1;DDHD1	0.0227713	0.00611468	up	up
cg02623718	3.31e-05	1	240565704	FMN2	0.0318571	-0.00377952	up	down
cg11046578	3.33e-05	8	619592	ERICH1	0.0267439	0.000317379	up	up
cg01794190	3.34e-05	22	47057191	GRAMD4	0.0164224	-0.00789356	up	down
cg06790450	3.35e-05	8	10333242	LINCR-0001	0.0117408	-0.00117818	up	down
cg02268620	3.36e-05	9	97847913	MIR24-1;C9ORF3*	-0.0267523	-0.00170316	down	down
cg21472002	3.37e-05	2	83413587		-0.0453088	-0.0194969	down	down
cg16032273	3.37e-05	11	70636822	SHANK2	-0.0334606	0.0075235	down	up
cg08244745	3.37e-05	17	8923381	NTN1*	-0.0127149	-0.00570081	down	down
cg15524182	3.37e-05	2	39103131	DHX57;MORN2;MORN2	0.00548269	0.000919124	up	up
cg21900878	3.37e-05	3	14989951	FGD5-AS1;FGD5-AS1;FGD5-AS1;FGD5-AS1;FGD5-AS1;NR2C2*;NR2C2*	-0.00438762	-0.000211014	down	down
cg14651687	3.37e-05	11	119295035	THY1*;USP2-AS1	0.00361748	-0.00302346	up	down
cg09124093	3.38e-05	18	59854373	PIGN;PIGN;KIAA1468	0.0130838	0.00270177	up	up
cg06609282	3.39e-05	3	86283974		-0.00370756	0.00337514	down	up
cg21014483	3.39e-05	22	21368707	P2RX6*;P2RX6*;MGC16703	0.00378822	0.000841285	up	up
cg01583487	3.39e-05	17	60704724	MRC2*	-0.0111802	-0.00545368	down	down
cg05082703	3.39e-05	19	10426711	FDX1L	0.00443077	-0.00183738	up	down
cg16067536	3.4e-05	15	31092120		0.0231769	-0.00156268	up	down
cg07668897	3.41e-05	X	54504916	FGD1	-0.0267495	0.00356172	down	up
cg09595765	3.41e-05	16	25157597	LCMT1-AS2;LCMT1;LCMT1	0.0177274	0.00299879	up	up
cg09403042	3.41e-05	1	225778347	ENAH;ENAH	0.013379	0.0120198	up	up
cg00931558	3.41e-05	8	77594664	ZFHX4;LOC100192378	-0.0164372	0.000746367	down	up
cg23473944	3.41e-05	14	42106137	LRFN5	-0.000385126	0.000437156	down	up
cg16183122	3.46e-05	10	88466389	LDB3;LDB3;LDB3	0.0424949	-0.00543516	up	down
cg00814542	3.47e-05	11	9228272	DENND5A;DENND5A	0.0130224	-0.00927602	up	down
cg00956114	3.47e-05	10	7625588	ITIH5*;ITIH5*;ITIH5*	0.0125966	-0.000708924	up	down
cg22742564	3.53e-05	11	28041575		0.0250598	0.00166761	up	up
cg16531386	3.54e-05	5	167192644	ODZ2	0.00333879	-0.00862637	up	down
cg22157717	3.54e-05	1	115580316		0.00758749	0.00102574	up	up
cg22052493	3.55e-05	1	244212069	ZBTB18	0.00709699	-0.000986886	up	down
cg17342330	3.55e-05	10	50748428	ERCC6**;ERCC6**-PGBD3;ERCC6**-PGBD3	-0.0225709	0.00592139	down	up
cg08573688	3.55e-05	1	164528009	PBX1**;PBX1**;PBX1**	-0.00593611	0.00220206	down	up
cg01234748	3.55e-05	11	2005425	LOC100133545	0.0115528	-0.00398147	up	down
cg06334926	3.58e-05	11	128784493	KCNJ5***	0.00860974	-0.011128	up	down
cg14613194	3.58e-05	16	87662178	JPH3;JPH3	0.0481602	-0.000516325	up	down
cg09406846	3.58e-05	2	230391281	DNER	0.0190909	0.00608559	up	up
cg18002230	3.58e-05	4	139203688		-0.0267363	0.000711228	down	up
cg06883736	3.58e-05	1	182992627	LAMC1*;LAMC1*	-0.00601635	-0.000872623	down	down
cg09652201	3.59e-05	9	117140189	AKNA	0.014023	-0.0014139	up	down
cg00059015	3.6e-05	1	60340545	HOOK1	0.0153851	0.0103374	up	up
cg23668476	3.6e-05	7	65715904	TPST1	0.0577533	-0.017832	up	down
cg21185563	3.6e-05	X	152162956	PNMA5	0.0158841	-0.00549955	up	down
cg04810915	3.61e-05	11	128447532	ETS1**	0.0217488	0.00240969	up	up
cg07337025	3.62e-05	3	135996211	PCCB*	0.0143021	0.00913303	up	up
cg04260548	3.63e-05	10	71333967	NEUROG3	0.00914725	0.000275761	up	up
cg22429911	3.64e-05	5	34686500	RAI14;RAI14;RAI14;RAI14;RAI14;RAI14	0.0099553	0.0141339	up	up
cg12777753	3.65e-05	14	76078985	FLVCR2*	-0.0212665	-0.0555965	down	down
cg05739286	3.7e-05	13	27744962	USP12	-0.0135328	-0.00588168	down	down
cg26221131	3.7e-05	14	69445993	ACTN1*-AS1;ACTN1*;ACTN1*;ACTN1*;ACTN1*;ACTN1*;ACTN1*	-0.00795345	-0.000775428	down	down
cg04065742	3.71e-05	10	34763442	PARD3	0.0227677	0.00376273	up	up
cg22009596	3.72e-05	5	126853174	PRRC1	0.00599938	-0.001056	up	down
cg13847635	3.72e-05	9	136546801	SARDH;SARDH	0.0153862	-0.00867472	up	down
cg01342042	3.73e-05	10	708222	PRR26;DIP2C	-0.0162652	-0.00227696	down	down
cg21195175	3.73e-05	19	2194949	DOT1L***	0.0126123	0.00499875	up	up
cg21533964	3.76e-05	6	159278859	OSTCL	0.0539842	-0.0121541	up	down
cg16468121	3.76e-05	7	90585031	CDK14*;CDK14*;CDK14*;CDK14*	0.0280385	0.00273275	up	up
cg24453438	3.77e-05	1	38517272		0.00868802	-0.00290502	up	down
cg21908199	3.77e-05	5	142014196	FGF1***	0.032541	-0.00221738	up	down
cg18440818	3.78e-05	8	22005545	LGI3	0.0229555	-0.00150276	up	down
cg15604447	3.79e-05	2	233820805	NGEF	0.0206964	0.0133073	up	up
cg15908236	3.8e-05	5	85629779		0.0179825	0.00565127	up	up
cg10252600	3.83e-05	12	53897344	TARBP2;TARBP2;TARBP2	0.0249128	0.00524284	up	up
cg17865752	3.84e-05	2	135675644	CCNT2;CCNT2	-0.00810528	-0.00206224	down	down
cg17627195	3.84e-05	19	18043780	CCDC124	0.00386863	0.00657723	up	up
cg04213847	3.87e-05	6	136628951		0.0273148	0.00495053	up	up
cg14118079	3.87e-05	8	101886603		0.0275818	-0.00739022	up	down
cg19632664	3.88e-05	12	34447816		0.015049	-0.00650854	up	down
cg09659208	3.88e-05	10	323366	DIP2C	-0.0160527	-0.00566961	down	down
cg25678819	3.89e-05	6	140262016		0.00666139	3.76968e-05	up	up
cg03100593	3.89e-05	19	55496450	NLRP2;NLRP2;NLRP2;NLRP2	0.0222068	-0.00614805	up	down
cg09590636	3.9e-05	6	31745905	VWA7;VARS*	0.0266519	-0.00836272	up	down
cg16997312	3.9e-05	1	160314505	NCSTN***	-0.0130915	0.0040186	down	up
cg11533825	3.91e-05	15	69099444	ANP32A;C15orf28	0.0149095	0.00159019	up	up
cg25683570	3.92e-05	1	203051472		0.0282081	0.000329516	up	up
cg08537418	3.93e-05	17	5342414	C1QBP;C1QBP	0.0103504	-0.00212434	up	down
cg17069012	3.99e-05	17	48061482		0.0152069	-0.00503538	up	down
cg07482159	4e-05	1	116518237	SLC22A15*;LOC101928977	-0.00395257	-0.0040607	down	down
cg03158828	4.02e-05	6	135047404		0.018433	-0.00293023	up	down
cg01258012	4.02e-05	3	49866227	TRAIP	0.0222873	-0.0074196	up	down
cg22269582	4.02e-05	8	20091683		0.0116939	-0.0157163	up	down
cg18977434	4.03e-05	14	74057143	ACOT4	0.03315	-0.00163928	up	down
cg12259923	4.05e-05	1	187812082		0.023058	-0.00550899	up	down
cg09204403	4.07e-05	2	45402640	LINC01121	0.0260837	-0.00652584	up	down
cg00842836	4.07e-05	21	46524993	ADA*RB1;ADA*RB1;ADA*RB1;ADA*RB1;ADA*RB1;ADA*RB1;ADA*RB1;ADA*RB1	-0.0137458	0.00334097	down	up
cg10184255	4.08e-05	18	21507079	LAMA3*;LAMA3*;LAMA3*;LAMA3*	0.0252846	0.000355641	up	up
cg09218642	4.1e-05	4	125128024		0.0162771	-0.000860011	up	down
cg26158180	4.11e-05	15	88798666	NTRK3***	-0.0122216	0.000373288	down	up
cg04749503	4.12e-05	2	113223247		-0.0153302	0.0104709	down	up
cg12812533	4.12e-05	20	53777226		0.02577	-0.0080493	up	down
cg22643080	4.13e-05	6	4136196	PECI;PECI;PECI;PECI	-0.0053062	0.000605647	down	up
cg11865149	4.13e-05	10	121331294		0.0354272	-0.00720374	up	down
cg12536526	4.13e-05	7	99156782	ZNF655;ZNF655;ZNF655;ZNF655;ZNF655;ZNF655;ZNF655;ZNF655	-0.0054126	-0.00329626	down	down
cg13004620	4.14e-05	1	31755814	SNRNP40	0.0209548	-0.00394788	up	down
cg00820422	4.14e-05	7	158065273	PTPRN2;PTPRN2;PTPRN2;PTPRN2;PTPRN2	0.00857686	0.00502473	up	up
cg19045313	4.14e-05	10	93804999		-0.0522541	0.0228687	down	up
cg20096979	4.17e-05	10	70093766	HNRNPH3;HNRNPH3;PBLD;PBLD	-0.00629292	-0.000702945	down	down
cg14484845	4.18e-05	20	35454254	SOGA1*;SOGA1*	-0.143446	0.0325608	down	up
cg23735712	4.18e-05	4	40858984	APBB2;APBB2;APBB2;APBB2;APBB2;APBB2;APBB2	0.0136732	-0.000382398	up	down
cg23114951	4.19e-05	1	26873692	RPS6KA1*;RPS6KA1*;RPS6KA1*;RPS6KA1*	0.0290947	0.00180573	up	up
cg14183907	4.23e-05	9	136114344		0.0211206	-0.000319623	up	down
cg14401717	4.24e-05	17	74619439		0.0130427	0.00523464	up	up
cg14178214	4.27e-05	9	98491799		0.0171088	-0.00723437	up	down
cg09750400	4.28e-05	16	30110280		0.00965882	-0.00749029	up	down
cg08563994	4.29e-05	3	49823664	IP6K1;IP6K1	0.00496831	-0.000842989	up	down
cg22059713	4.3e-05	2	97001304	NCAPH	-0.00532831	-0.00933612	down	down
cg18902644	4.34e-05	6	2460774		0.0126377	0.00516864	up	up
cg00648955	4.36e-05	2	31456217	EHD3	0.00453655	-0.00437265	up	down
cg10754327	4.36e-05	3	25215914		0.0111087	-0.000234507	up	down
cg19605299	4.37e-05	6	121710612		0.00622089	0.00199364	up	up
cg26177125	4.37e-05	18	54000551		0.0315228	-0.00345432	up	down
cg02558505	4.38e-05	17	21156701	NATD1	-0.00334545	0.000233165	down	up
cg12550312	4.39e-05	20	55980008	RBM38;RBM38	0.0242515	0.00268691	up	up
cg20478120	4.44e-05	6	33258045	PFDN6;WDR46;WDR46	0.015139	-0.00609968	up	down
cg09879434	4.46e-05	1	85462815	MCOLN2*	0.00294646	-0.00542237	up	down
cg24332696	4.46e-05	3	194189474	ATP13A3*	-0.017538	0.000495991	down	up
cg02052377	4.51e-05	11	10674182	MRVI1;MRVI1;MRVI1;MRVI1	0.0156747	-0.00435164	up	down
cg01796368	4.52e-05	2	136587660	LCT*	0.0212295	-0.00189811	up	down
cg09203622	4.52e-05	1	224492479	NVL;NVL;NVL;NVL	0.0185788	-0.0105254	up	down
cg20344767	4.56e-05	14	52326463	GNG2;GNG2;GNG2	-0.0242752	-0.000495668	down	down
cg08891367	4.56e-05	19	42464165	RABAC1	-0.0125985	-0.00437006	down	down
cg11198284	4.57e-05	1	155898308	KIAA0907	0.0106474	0.00195364	up	up
cg27387438	4.59e-05	16	3041767	LINC00514	0.0317305	0.00237736	up	up
cg11975718	4.59e-05	4	84377034	HELQ;MRPS18C	0.00327014	-0.000312044	up	down
cg27314324	4.63e-05	1	112476724	KCND3*;KCND3*	0.0213512	-0.0092249	up	down
cg15266637	4.64e-05	3	142312840		0.0107984	0.0114243	up	up
cg19492471	4.64e-05	9	99266039	CDC14B*;CDC14B*;CDC14B*	0.0179767	0.0038344	up	up
cg08280475	4.66e-05	3	128997692	C3orf37;C3orf37;C3orf37	-0.0116216	0.000716653	down	up
cg04777988	4.67e-05	4	107952897	DKK2*	0.0175821	0.00319205	up	up
cg03252568	4.68e-05	17	41727259	MEOX1;MEOX1;MEOX1	0.0101327	0.00461003	up	up
cg00221400	4.68e-05	18	34235154	FHOD3;FHOD3;FHOD3	-0.024819	-0.00542272	down	down
cg18731014	4.69e-05	3	179041590	ZNF639;ZNF639	0.0190839	-0.000499004	up	down
cg13667124	4.7e-05	2	235098156		0.061519	0.0102487	up	up
cg07820214	4.7e-05	3	127842989	RUVBL1	0.006148	6.56503e-05	up	up
cg11572305	4.71e-05	2	56410780	CCDC85A	-0.0122786	0.00202576	down	up
cg26055948	4.71e-05	3	97692250	MINA;MINA;MINA;MINA	0.0164303	0.0019554	up	up
cg13355129	4.72e-05	12	58637434		0.00997519	0.0180946	up	up
cg00554858	4.74e-05	5	95991891		0.0254383	0.0084682	up	up
cg15964872	4.75e-05	7	148762743		-0.00260762	-0.0062325	down	down
cg20020848	4.77e-05	3	52224845		0.00490424	-0.00652697	up	down
cg04585822	4.78e-05	17	72916509	USH1G	0.0353151	-0.0214337	up	down
cg08043994	4.82e-05	16	2125675	TSC2**;TSC2**;TSC2**	0.00743545	-0.00441961	up	down
cg22794775	4.84e-05	4	106114477	TET2**;TET2**	-0.00703834	-0.00329009	down	down
cg05695296	4.86e-05	12	114703063		0.0260821	-0.00157246	up	down
cg08777402	4.88e-05	2	121013745	RALB	0.0277334	-0.00913594	up	down
cg21933812	4.91e-05	1	203242022		0.0495652	-0.00244753	up	down
cg22692328	4.91e-05	1	110809451		0.0173492	0.0044623	up	up
cg18383813	4.93e-05	11	64067793	C11orf20	-0.0061835	-0.000440142	down	down
cg20917945	4.93e-05	10	64916887		0.00886719	0.000101518	up	up
cg02597696	4.94e-05	20	20196086	CFAP61	-0.0195384	0.00601688	down	up
cg18496908	4.98e-05	12	112336383	ADA*M1A	-0.00256873	-0.000459087	down	down
cg04470770	4.99e-05	22	19791524	GNB1L	0.00564523	-0.00450416	up	down
cg18004003	5e-05	13	46277136	SPERT	0.0287767	0.00105895	up	up
cg24867142	5e-05	4	156588121	GUCY1A3*;GUCY1A3*;GUCY1A3*;GUCY1A3*;GUCY1A3*;GUCY1A3*;GUCY1A3*	-0.00604626	-0.00159555	down	down
cg16703914	5.01e-05	6	28616626		-0.00963343	-0.00843881	down	down
cg12438044	5.02e-05	5	81276552	ATG10;ATG10	0.0198924	-0.00853041	up	down
cg13409898	5.02e-05	7	46200668		0.0183297	-0.0103772	up	down
cg16173229	5.02e-05	6	88302428	ORC3L;ORC3L	-0.0183576	-0.0013304	down	down
cg08929713	5.02e-05	8	143436137	TSNARE1	0.0145475	0.0146403	up	up
cg22999532	5.04e-05	12	31522381		0.00777391	-0.00780697	up	down
cg13076724	5.04e-05	16	23619228	PALB2**	0.0167708	-0.00574027	up	down
cg27579480	5.06e-05	19	18391329	JUND	0.0157984	-0.000778713	up	down
cg02172133	5.06e-05	16	8711569		0.0204674	0.00247278	up	up
cg26415938	5.11e-05	17	15603133	ZNF286A;ZNF286A;ZNF286A;ZNF286A;ZNF286A;ZNF286A;ZNF286A;ZNF286A;ZNF286A;ZNF286A	-0.00268949	0.00146571	down	up
cg10894122	5.11e-05	3	169682076	LOC100128164;LOC100128164	0.000475802	0.00275498	up	up
cg12488447	5.14e-05	9	71320601	PIP5K1B	0.010738	-0.00333039	up	down
cg14828484	5.17e-05	12	121454162	C12orf43	-0.00347571	-7.30193e-05	down	down
cg09653123	5.19e-05	1	157978512	KIRREL;KIRREL	0.0135246	-0.000636452	up	down
cg22294241	5.22e-05	19	55691761	SYT5	-0.0148911	0.00284315	down	up
cg18496178	5.23e-05	6	160243249		0.0126254	0.00104833	up	up
cg11448996	5.24e-05	13	24734875	SPATA13;SPATA13;SPATA13;SPATA13	-0.00328103	0.000731451	down	up
cg12460281	5.24e-05	1	228467904	OBSCN*;OBSCN*;OBSCN*	0.019774	-0.00962145	up	down
cg18712348	5.24e-05	5	138211703	CTNNA1**;LRRTM2	0.0216269	0.00567749	up	up
cg21315021	5.24e-05	12	46121806	LOC400027	-0.00329425	0.000225061	down	up
cg24824266	5.25e-05	15	91643655	SV2B;SV2B	-0.00648651	0.00365715	down	up
cg05916701	5.27e-05	15	88817445		0.00900839	-0.00699044	up	down
cg03048372	5.29e-05	12	124929991	NCOR2***	0.00608209	0.00184079	up	up
cg27417798	5.29e-05	22	43812775	MPPED1	0.0354853	0.000373582	up	up
cg03862290	5.29e-05	14	101515739	MIR655	0.0541631	0.0128272	up	up
cg00918794	5.3e-05	15	64454941	PPIB*	-0.0289482	0.00601013	down	up
cg16617316	5.31e-05	3	78158525		0.0133676	0.0131634	up	up
cg26260201	5.31e-05	19	1490631	REEP6;PCSK*4	0.00213117	0.000755237	up	up
cg08728796	5.31e-05	16	88851969	FAM38A	0.00418281	0.00222684	up	up
cg19586709	5.33e-05	12	133054309		0.0498799	0.0014061	up	up
cg16531903	5.33e-05	10	52645847	A1CF;A1CF;A1CF	0.0178922	0.0177118	up	up
cg25037677	5.33e-05	1	2437047		0.0177139	0.00330732	up	up
cg22955497	5.36e-05	6	20938816	CDKAL1	0.0257214	-0.00677504	up	down
cg26820922	5.39e-05	2	32503023	YIPF4;YIPF4	0.00829305	0.00940938	up	up
cg16194540	5.41e-05	10	131934790	GLRX3*	-0.00592168	0.00137602	down	up
cg14676711	5.43e-05	18	48405181	ME2;ME2	-0.0432145	-0.00223026	down	down
cg06533728	5.43e-05	11	67236603	TMEM134;TMEM134;TMEM134	0.00817847	-0.00189402	up	down
cg20588618	5.44e-05	11	65383161	PCNXL3;MAP3K11*	-0.00844876	-0.00164503	down	down
cg05078450	5.45e-05	13	24363706	MIPEP*	0.0111165	0.00746041	up	up
cg18193510	5.47e-05	2	173829836	RAPGEF4*;RAPGEF4*;RAPGEF4*;RAPGEF4*;RAPGEF4*	0.0138523	-0.00418721	up	down
cg03488900	5.48e-05	22	42284530	SREBF2*;SREBF2*	0.0369552	0.00703755	up	up
cg08808148	5.48e-05	17	65711574		0.0089711	0.000349014	up	up
cg03688677	5.5e-05	8	128270686	CASC21	0.0266211	0.00546975	up	up
cg00824806	5.52e-05	21	46350872		-0.00883738	0.000728264	down	up
cg00409245	5.53e-05	6	33757653	LEMD2	0.0199878	-0.00298771	up	down
cg10545809	5.53e-05	19	44717209	ZNF227;ZNF227;ZNF227;ZNF227;ZNF227;ZNF227;ZNF227;ZNF227;ZNF227;ZNF227	0.0124453	-0.000834406	up	down
cg25824774	5.55e-05	1	147126436	ACP6*	-0.0693258	0.00194956	down	up
cg20028291	5.56e-05	20	49411856	BCAS4;BCAS4;BCAS4	0.0170515	-0.00138867	up	down
cg18520411	5.57e-05	19	19516967	GATAD2A	0.0122834	0.00465052	up	up
cg09834205	5.57e-05	6	150185198	LRP11;LRP11	-0.00571873	-0.00260906	down	down
cg24771094	5.58e-05	4	68567038	LOC550112;UBA6*	-0.00501971	0.00164283	down	up
cg14740607	5.6e-05	11	62545489	TAF6L	0.0162014	-0.00729549	up	down
cg16279088	5.61e-05	6	158653551		-0.012636	0.00681314	down	up
cg03230017	5.61e-05	22	31277462	OSBP2;OSBP2;OSBP2;OSBP2;OSBP2;OSBP2	0.0210576	0.00186214	up	up
cg25887254	5.61e-05	9	20622185	MLLT3**;MLLT3**	-0.0102908	0.00165761	down	up
cg01434144	5.63e-05	6	147463979	STXBP5-AS1	0.035861	-0.0188162	up	down
cg01765623	5.64e-05	17	75553783		0.00384232	-0.00541435	up	down
cg10557475	5.65e-05	17	74462797	AANAT;AANAT;AANAT	0.0323504	0.00228925	up	up
cg03918605	5.65e-05	12	95942081	USP44;USP44;USP44	-0.00933166	-0.00162692	down	down
cg01329901	5.66e-05	10	26850740	APBB1IP	0.0177801	-0.00637638	up	down
cg05986424	5.69e-05	22	20007528	TANGO2;TANGO2;TANGO2;TANGO2;TANGO2;TANGO2;TANGO2;TANGO2;TANGO2;TANGO2;TANGO2;TANGO2;TANGO2	0.0206608	-0.00315614	up	down
cg23764008	5.71e-05	11	61344823	SYT7	0.00484722	0.000799869	up	up
cg13340481	5.71e-05	17	27275985	PHF12;PHF12	0.0294285	-0.000507243	up	down
cg01194901	5.73e-05	1	161697083	FCRLB	0.00315863	-4.21637e-06	up	down
cg01702150	5.75e-05	10	102729149		-0.0109111	-0.000809031	down	down
cg06756125	5.76e-05	5	20251142	CDH18	0.0380618	0.00656646	up	up
cg05156453	5.76e-05	11	71320617		0.0106779	-0.0029633	up	down
cg16260807	5.77e-05	2	121703319	GLI2*	-0.0192261	0.0031036	down	up
cg01755551	5.77e-05	9	99615764	ZNF782	0.00754729	0.00451115	up	up
cg14177779	5.78e-05	2	86076806	ST3GAL5;ST3GAL5	0.0205537	0.00157863	up	up
cg19882414	5.79e-05	19	18248476	MAST3*	-0.00360154	0.00744796	down	up
cg24163666	5.79e-05	4	15538427	CC2D2A	-0.0107972	0.00507651	down	up
cg19817177	5.8e-05	3	131899208		0.0224586	-0.00298222	up	down
cg09601704	5.8e-05	17	8027427	HES7;HES7	-0.0201543	0.000933996	down	up
cg11763417	5.81e-05	19	8033897	ELAVL1*	0.0197355	-0.01429	up	down
cg07626872	5.82e-05	4	88188094		0.0100786	-0.00113254	up	down
cg25782086	5.87e-05	11	2100113		0.0362227	0.00581051	up	up
cg12948610	5.88e-05	13	85004203	LINC00333	0.0262435	-0.0132797	up	down
cg16286275	5.88e-05	7	36429476	ANLN;ANLN;KIAA0895	-0.00228285	-0.00523874	down	down
cg26846810	5.9e-05	6	31371071	MICA	0.00809758	-0.00151258	up	down
cg26215150	5.9e-05	3	9834655	TADA*3;TADA*3;TADA*3;TADA*3;TADA*3;ARPC4;ARPC4;ARPC4;ARPC4-TTLL3;ARPC4;ARPC4-TTLL3;TADA*3;ARPC4;TADA*3	-0.00768655	-0.00226603	down	down
cg01255059	5.91e-05	21	30594022	LINC00189	0.0220222	0.00150054	up	up
cg19981839	5.91e-05	16	30366847	CD2BP2;CD2BP2	-0.00639697	-0.000139112	down	down
cg26387313	5.94e-05	12	65177962		-0.00300621	0.00344353	down	up
cg18550498	5.94e-05	11	1008985	AP2A2	0.00116676	0.00429153	up	up
cg10894102	5.94e-05	1	25072583	CLIC4	0.00700734	-0.000547265	up	down
cg07810282	5.96e-05	10	133058601	TCERG1L	0.012688	-0.00834917	up	down
cg14679888	5.98e-05	20	34283414	NFS1;NFS1;NFS1	0.0259964	0.00147491	up	up
cg27307448	5.99e-05	17	1389325	MYO1C;MYO1C;MYO1C	-0.00933483	0.00234933	down	up
cg22215783	6e-05	12	100536673	UHRF1BP1L;UHRF1BP1L	-0.0220575	0.00171973	down	up
cg15107730	6e-05	12	43040840	LOC101927058	0.0201654	0.00211476	up	up
cg12771168	6e-05	4	24821895	CCDC149;CCDC149	0.00711151	-0.0031816	up	down
cg23677990	6.01e-05	8	74207183	RPL7;RDH10*	0.0106051	-0.00158279	up	down
cg03981074	6.02e-05	3	183959062	VWA5B2;MIR1224	-0.0320155	-0.024102	down	down
cg11652691	6.07e-05	4	154217214	TRIM2;TRIM2	0.014099	0.00129163	up	up
cg24970314	6.08e-05	6	138745739	NHSL1;NHSL1	0.0102158	0.000743043	up	up
cg08579741	6.08e-05	11	62374527	EML3;EML3;EML3	-0.0181913	-0.0020282	down	down
cg01145592	6.08e-05	11	18719488	TMEM86A	-0.0126747	-0.00163853	down	down
cg05602854	6.09e-05	6	34217152	C6orf1;C6orf1;C6orf1	-0.00421316	0.00358606	down	up
cg13921738	6.1e-05	4	170799835		0.0102198	-0.00591818	up	down
cg00777266	6.1e-05	9	137472889		0.00562714	-0.00966704	up	down
cg03929569	6.1e-05	13	30689009		-0.0122351	0.00173495	down	up
cg06189089	6.11e-05	5	149325756	PDE6A*	-0.00802789	-0.00232553	down	down
cg14116320	6.14e-05	19	49232824	RASIP1	-0.0150842	0.00394104	down	up
cg10147867	6.16e-05	9	79009605	RFK	-0.00196981	-0.000131861	down	down
cg00585474	6.17e-05	10	43931988	ZNF487	-0.00779952	-0.000266653	down	down
cg24257768	6.17e-05	10	120101984	C10orf84;C10orf84	0.0079449	0.00716653	up	up
cg06837034	6.18e-05	4	79093019	FRAS1;FRAS1	0.0152267	0.00176795	up	up
cg09188623	6.2e-05	3	5240058	EDEM1	0.0248858	-0.00264008	up	down
cg11967648	6.21e-05	1	146874434	LINC00624	0.026256	0.000602363	up	up
cg09911027	6.21e-05	2	106553714		-0.00767005	0.00444463	down	up
cg11716267	6.22e-05	2	24367828	LOC375190	0.24463	0.0472233	up	up
cg10458859	6.22e-05	2	180872007	CWC22	0.0090219	-0.00293053	up	down
cg16469089	6.23e-05	10	12456739	CAMK1D*;CAMK1D*	0.0601488	0.00999046	up	up
cg12245968	6.23e-05	22	38564219	PLA2G6*;PLA2G6*;PLA2G6*	0.0279097	-0.00431771	up	down
cg04224864	6.23e-05	1	179851825	TOR1AIP1	0.00835613	-0.00137283	up	down
cg26704011	6.26e-05	8	140475612		0.0407035	-0.00538913	up	down
cg11292771	6.26e-05	19	34740773		0.0170366	0.00638003	up	up
cg14565071	6.28e-05	19	35999608	DMKN*;DMKN*;DMKN*;DMKN*;DMKN*;DMKN*;DMKN*;DMKN*;DMKN*;DMKN*;DMKN*	0.0166566	0.00314323	up	up
cg00936547	6.29e-05	22	33195667	SYN3;TIMP3*;SYN3;SYN3	0.00755794	-0.00138352	up	down
cg10155126	6.29e-05	7	36407188	KIAA0895;KIAA0895	0.00786328	-0.00262924	up	down
cg01836726	6.3e-05	17	70660428	SLC39A11;SLC39A11	0.0268082	0.000922637	up	up
cg00756215	6.32e-05	1	55230057	PARS2	0.00630124	0.00250109	up	up
cg23555496	6.33e-05	X	125904420		-0.0122697	-0.00352581	down	down
cg15068522	6.34e-05	6	57086371	RAB23;RAB23	0.0117817	-0.00199711	up	down
cg17512367	6.35e-05	8	1332792		0.0258735	0.00590577	up	up
cg20603080	6.36e-05	4	40872066	APBB2;APBB2;APBB2	0.0230137	0.0137765	up	up
cg20576443	6.38e-05	20	41105444	PTPRT***	-0.0448424	-0.014675	down	down
cg09953151	6.39e-05	9	80849667	CEP78;CEP78	-0.00368346	-0.00462448	down	down
cg01313796	6.4e-05	19	48708888		0.0112694	0.00136312	up	up
cg08116386	6.44e-05	5	134209284	TXNDC15*	-0.0267416	-0.000913705	down	down
cg11356791	6.44e-05	20	39765785	PLCG1*;PLCG1*;PLCG1*-AS1	0.00519134	0.000605542	up	up
cg18801292	6.46e-05	14	21852650	SUPT16H*	0.0096891	-0.000716957	up	down
cg08189861	6.47e-05	16	2943798	FLYWCH2;FLYWCH2;FLYWCH2	0.0106858	0.000371681	up	up
cg11076253	6.48e-05	1	159192986		0.0300046	0.00176976	up	up
cg05465032	6.48e-05	16	4658987	FAM100A	0.0199904	0.00164223	up	up
cg03961338	6.48e-05	1	17372338	SDHB**	-0.0579222	0.00379673	down	up
cg23995169	6.5e-05	2	45835706	SRBD1	0.0176353	0.0105823	up	up
cg22672625	6.52e-05	1	39341385	GJA9	-0.0240986	-0.00457956	down	down
cg16096084	6.57e-05	4	76570006	G3BP2;G3BP2;G3BP2	-0.00704181	-0.00263984	down	down
cg11245090	6.59e-05	7	93905474		0.0217039	-0.00795284	up	down
cg19510970	6.65e-05	12	133066754	FBRSL1	-0.00864953	0.00357086	down	up
cg09574973	6.65e-05	3	1049891		0.0192624	-0.00316693	up	down
cg11554610	6.65e-05	20	30410856	MYLK2*	0.0155243	-0.00683984	up	down
cg15480336	6.66e-05	15	74465558	ISLR;ISLR	0.0164404	0.00413451	up	up
cg14505980	6.67e-05	X	51149711	CXorf67	0.0095386	0.000691652	up	up
cg05692319	6.67e-05	13	103249370	TPP2;TPP2	0.000238006	-0.00584416	up	down
cg13693517	6.67e-05	20	13616618	TASP1	-0.0424753	0.010892	down	up
cg09077819	6.68e-05	2	120776501	EPB41L5;EPB41L5;EPB41L5;EPB41L5	0.0266704	0.00750033	up	up
cg02302348	6.68e-05	10	3542628		0.0213358	-0.000813039	up	down
cg05871472	6.68e-05	10	35416132	CREM;CREM;CREM;CREM;CREM;CREM;CREM;CREM;CREM	-0.00356488	-0.00170316	down	down
cg14691530	6.68e-05	16	88756128		0.0110385	0.00220037	up	up
cg07331701	6.69e-05	18	29258797	B4GALT6	0.0234296	0.0100446	up	up
cg22051911	6.71e-05	8	57126876	CHCHD7**;CHCHD7**;CHCHD7**;CHCHD7**;CHCHD7**;CHCHD7**	0.0153915	-0.0122668	up	down
cg03693374	6.71e-05	2	77212926	LOC101927907;LRRTM4;LRRTM4	-0.0128875	-0.00954652	down	down
cg13320257	6.73e-05	7	1093903	C7orf50;C7orf50;C7orf50	0.0263161	-0.00499152	up	down
cg05619639	6.73e-05	19	53269486	ZNF600	0.0203535	0.0164656	up	up
cg24246187	6.73e-05	18	9250764	ANKRD12;ANKRD12;ANKRD12	0.0115081	0.00133602	up	up
cg17229496	6.74e-05	11	60682009	TMEM109	-0.0100479	-0.00590355	down	down
cg21499782	6.75e-05	1	113160896	CAPZA1*;ST7L;ST7L;ST7L;ST7L;ST7L	-0.0184925	0.00866499	down	up
cg19084646	6.75e-05	4	6640927	MRFAP1;MRFAP1;MRFAP1	0.0267342	-0.00548688	up	down
cg20004324	6.79e-05	12	24610099	SOX5	0.00750078	0.0118277	up	up
cg15281406	6.8e-05	12	69976445		0.0234369	-0.00764906	up	down
cg20472622	6.87e-05	4	109169492		-0.0114625	-0.00705563	down	down
cg11038358	6.87e-05	16	80073440		0.0405825	-0.00496151	up	down
cg22282963	6.87e-05	2	112426248		0.0375346	-5.97219e-05	up	down
cg17626009	6.88e-05	17	80792113	TBCD;ZNF750**	0.0121085	-0.0015112	up	down
cg17279142	6.88e-05	2	143591891		0.0390777	-0.0242385	up	down
cg20474611	6.89e-05	15	45829332	HMGN2P46**	0.0279659	0.0106218	up	up
cg22398624	6.9e-05	X	9935388	CLDN34	0.0125691	0.0131132	up	up
cg16529318	6.9e-05	3	42131356	TRAK1;TRAK1	0.0139816	-0.0035179	up	down
cg21562801	6.93e-05	17	80011196	GPS1;GPS1	0.0155586	-0.00123142	up	down
cg06039699	6.93e-05	11	125770257	HYLS1;HYLS1;PUS3	-0.0115367	0.00461709	down	up
ch.18.18270R	6.98e-05	18	718547		-0.0216487	-0.0144668	down	down
cg03493899	7e-05	4	95133241	SMARCAD1;SMARCAD1;SMARCAD1;SMARCAD1	-0.020249	0.112595	down	up
cg03660500	7e-05	1	197887649	LHX9;LHX9	0.0146604	0.00389244	up	up
cg08298351	7.01e-05	6	100916916		-0.0702285	0.00435446	down	up
cg07225010	7.02e-05	17	423315	VPS53	0.000913995	-0.00333967	up	down
cg22801747	7.03e-05	11	19332499		0.0224571	-0.00333471	up	down
cg13593092	7.04e-05	4	128392057		-0.0159682	0.00074786	down	up
cg09768100	7.09e-05	1	6022721	NPHP4;NPHP4;NPHP4;NPHP4	0.012504	-0.00105256	up	down
cg25378465	7.09e-05	12	128512911	CRAT8	0.0372823	-0.00642163	up	down
cg19726852	7.09e-05	1	61715231	NFIA;NFIA;NFIA;NFIA	0.0630203	-0.0030572	up	down
cg00003640	7.11e-05	1	210125754	SYT14;SYT14;SYT14;SYT14;SYT14;SYT14	-0.0569511	0.00349776	down	up
cg24399192	7.11e-05	16	65636780		0.0240791	-0.00205053	up	down
cg09266229	7.11e-05	13	111697455		0.0125099	0.00409273	up	up
cg07999732	7.14e-05	7	150080842	ZNF775	0.014311	0.00199041	up	up
cg24345070	7.14e-05	5	108132727	FER*;FER*;FER*	0.0238214	0.00148729	up	up
cg01663225	7.15e-05	11	124492831	TBRG1;TBRG1;TBRG1	-0.0127294	0.00208123	down	up
cg20077208	7.17e-05	11	65349222	EHBP1L1	0.0105346	0.00532239	up	up
cg11667305	7.17e-05	7	55305149		-0.0212192	0.00104921	down	up
cg27131510	7.18e-05	10	124668884	FAM24A	0.00829436	0.00663614	up	up
cg13616836	7.18e-05	10	13518051	BEND7;BEND7	0.0240644	-0.00135642	up	down
cg16808036	7.18e-05	16	83945624	MLYCD*	0.0105585	-0.00831529	up	down
cg21724384	7.2e-05	1	180245064	LHX4-AS1	-0.020515	0.00566918	down	up
cg18370764	7.21e-05	7	44578858	NPC1L1*;NPC1L1*	0.023414	-0.000930066	up	down
cg20481789	7.22e-05	19	45458522	CLPTM1	0.00386708	-0.00203357	up	down
cg22296149	7.23e-05	19	2249330	AMH*;AMH*	0.0292812	-0.0104499	up	down
cg05776458	7.23e-05	1	208783429		0.00691097	-0.00346754	up	down
cg12009994	7.24e-05	10	61572508	CCDC6**	0.0112228	-0.00391906	up	down
cg07211661	7.26e-05	2	16503630		0.019807	-0.00504545	up	down
cg04809066	7.28e-05	3	57387745	DNAH12	0.0163651	0.00994113	up	up
cg02425729	7.29e-05	4	77816399	ANKRD56;ANKRD56	0.00646775	0.00694411	up	up
cg27434995	7.29e-05	1	151813928	LOC100132111;C2CD4D	-0.0120148	-0.00796361	down	down
cg13419032	7.3e-05	1	110708657	SLC6A17*	0.0171748	0.00108565	up	up
cg19515446	7.31e-05	6	26108335	HIST1H1T;HIST1H1T	0.0224376	-0.00384066	up	down
cg02624489	7.34e-05	14	102886420	TEC***	0.014577	0.00426522	up	up
cg00656270	7.34e-05	14	89883530	FOXN3;FOXN3-AS1;FOXN3	0.00472779	-0.00192989	up	down
cg24710991	7.35e-05	21	44769177		0.0148826	-0.00172303	up	down
cg04815645	7.35e-05	7	157075570		0.0124379	-0.000288729	up	down
cg05176199	7.36e-05	15	45750109		-0.0119201	-0.00430086	down	down
cg10293061	7.36e-05	22	47488460	TBC1D22A;TBC1D22A;TBC1D22A;TBC1D22A;TBC1D22A	0.00358262	0.00402269	up	up
cg06163144	7.36e-05	17	67216785	ABCA10*	-0.0200172	0.00329714	down	up
cg22167093	7.38e-05	19	13258539	STX10	0.0163111	-0.00518987	up	down
cg21466395	7.39e-05	2	44770182	CAMKMT	0.01416	-0.00674964	up	down
cg10601057	7.39e-05	2	231639268	CAB39;CAB39;CAB39	0.00581962	-0.0070215	up	down
cg13803266	7.42e-05	9	139937835	NPDC1	0.0207333	0.00112583	up	up
cg00903010	7.43e-05	14	23236465	OXA1L	-0.00430252	0.000538678	down	up
cg19840763	7.44e-05	X	99665187	PCDH19;PCDH19;PCDH19;PCDH19	0.00188747	-0.0393588	up	down
cg04714159	7.46e-05	1	47301259		0.00588653	-0.0023522	up	down
cg25296301	7.46e-05	20	30149550	HM13;HM13;HM13;HM13;HM13;HM13	0.00734658	0.000442087	up	up
cg16219125	7.48e-05	3	174043293		0.0199419	-0.0113002	up	down
cg00979260	7.5e-05	1	63419352		-0.0283604	0.0109573	down	up
cg12632569	7.5e-05	7	107686951	LAMB4*	-0.0220367	0.0192114	down	up
cg25661358	7.51e-05	6	31602999	BAT2	0.0235183	-0.00389523	up	down
cg00794845	7.54e-05	15	52221763		-0.0292534	0.00437446	down	up
cg07296055	7.56e-05	17	1385559	MYO1C;MYO1C;MYO1C	-0.0062302	0.00246391	down	up
cg04714778	7.63e-05	21	43635767	ABCG1*;ABCG1*;ABCG1*	0.014401	0.00689443	up	up
cg04607608	7.64e-05	5	34735175	RAI14;RAI14;RAI14;RAI14;RAI14;RAI14	0.0115199	-0.0146884	up	down
cg08868211	7.66e-05	7	5821462	RNF216;RNF216	0.00309825	-3.13792e-05	up	down
cg11011562	7.66e-05	8	32103979	NRG1***	-0.0239429	0.00207112	down	up
cg04999756	7.67e-05	11	117316545	DSCAM*L1	-0.0699558	0.0335652	down	up
cg26483802	7.67e-05	19	1830911	REXO1	0.00666979	0.00216059	up	up
cg12990786	7.67e-05	16	70077744	PDXDC2P	-0.0118753	-0.00191212	down	down
cg24138857	7.68e-05	6	32055079	TNXB*	0.0823695	0.122419	up	up
cg05472420	7.68e-05	3	75719158		0.0183622	-0.0113985	up	down
cg24053915	7.71e-05	6	144409407		-0.00567892	-0.0066423	down	down
cg02464711	7.74e-05	2	158354091		-0.00062952	0.00951673	down	up
cg25374078	7.75e-05	1	153285168		0.0156512	-0.0046107	up	down
cg17020971	7.75e-05	21	23270081		0.051232	0.00861544	up	up
cg09822191	7.77e-05	12	27783625	PPFIBP1;PPFIBP1;PPFIBP1;PPFIBP1	-0.014705	0.00390352	down	up
cg04261131	7.77e-05	8	124938385	FER*1L6	0.00271725	0.00548561	up	up
cg13862983	7.87e-05	9	73028130	KLF9	-0.00141072	-0.00271073	down	down
cg08357895	7.89e-05	5	42422138		0.0111213	0.00609503	up	up
cg15304692	7.9e-05	7	150065217	REPIN1;REPIN1;REPIN1	-0.00491209	-0.00228303	down	down
cg04469219	7.92e-05	13	112760929		-0.0146917	0.00680727	down	up
cg25510241	7.92e-05	21	45610494		0.0059956	0.0115719	up	up
cg15807846	7.92e-05	7	100710478		0.0392674	-0.0117404	up	down
cg06486088	7.93e-05	2	237010222	AGAP1;AGAP1	-0.0185365	-0.00807229	down	down
cg08826890	7.94e-05	2	779178		0.00231896	-0.0118831	up	down
cg17546868	7.95e-05	16	732232	STUB1;STUB1;JMJD8	-0.00780394	-0.00557839	down	down
cg08463061	7.95e-05	2	151344332	RND3	-0.00293937	0.00763165	down	up
cg16248160	7.96e-05	1	30138182		0.0284839	-0.0113953	up	down
cg14569380	7.97e-05	9	137036533		0.0287278	-0.00246754	up	down
cg06860460	7.97e-05	18	3266232	MYL12B;MYL12B;MYL12B;MYL12B	0.0104126	0.00720265	up	up
cg21701184	7.98e-05	6	617251	EXOC2;EXOC2	0.0221753	-0.00285866	up	down
cg18815547	7.98e-05	17	62034201	SCN4A*	0.0072684	-0.00449684	up	down
cg16614807	7.99e-05	17	77966817	TBC1D16	0.0188583	-0.00115714	up	down
cg10612306	8e-05	19	6455531	SLC25A23*	0.0164199	0.000214428	up	up
cg00012126	8.01e-05	2	193061253		0.00402319	-0.000865064	up	down
cg14003290	8.02e-05	19	31122810		-0.0267463	-0.0036626	down	down
cg21282883	8.03e-05	1	228271368	ARF1;ARF1;ARF1;ARF1	-0.00680149	0.002065	down	up
cg06827060	8.04e-05	6	68597028		0.0348309	0.00843663	up	up
cg21259720	8.05e-05	11	43779382	HSD17B12*	-0.00120015	-7.64714e-05	down	down
cg07202461	8.09e-05	18	19406765	MIB1**;MIR133A1	0.0235263	0.0503092	up	up
cg21653558	8.1e-05	5	107007011	EFNA5*	0.0085681	-0.000791485	up	down
cg24626310	8.12e-05	20	25276739	ABHD12*;PYGB*	0.0170449	-0.000428861	up	down
cg12107252	8.15e-05	22	42487301	NDUFA6;NDUFA6-AS1;NDUFA6-AS1	0.00926255	0.00162103	up	up
cg05741611	8.15e-05	18	51884982	C18orf54	-0.0057791	-0.00623719	down	down
cg23711396	8.16e-05	1	79305532		-0.0138325	0.000559902	down	up
cg09771054	8.17e-05	12	130918514	RIMBP2	0.00840807	-0.00196626	up	down
cg01120495	8.19e-05	12	56236940	MMP19*;MMP19*;MMP19*	0.0299084	-0.00514924	up	down
cg03599592	8.2e-05	12	92934352		0.02068	-0.00302477	up	down
cg21062931	8.2e-05	1	55353033	DHCR24	-0.0050079	0.0010076	down	up
cg01513092	8.21e-05	5	7593644	ADCY2*	-0.00420864	0.00278645	down	up
cg11363745	8.21e-05	14	39954022		0.0145801	0.00301465	up	up
cg22026323	8.22e-05	4	89066396	ABCG2*;ABCG2*	-0.0117804	0.00269195	down	up
cg18468172	8.23e-05	22	30725048		0.0041627	0.00726461	up	up
cg16523115	8.25e-05	3	136675725	IL20RB*	0.00485557	0.000489417	up	up
cg26243406	8.26e-05	18	66590713	CCDC102B;CCDC102B	0.0171265	-0.0108716	up	down
cg01119845	8.26e-05	2	33163461	LOC100271832	0.0345146	0.00526417	up	up
cg15228983	8.27e-05	19	42582914	ZNF574	0.0201006	-0.00751818	up	down
cg10362985	8.29e-05	9	130931889	CIZ1;CIZ1;CIZ1;CIZ1;CIZ1;CIZ1;CIZ1;CIZ1	0.0186063	0.00237188	up	up
cg12455991	8.31e-05	13	45555642	NUFIP1	0.0147563	-0.00607243	up	down
cg06948120	8.34e-05	8	17743177	FGL1*;FGL1*;FGL1*;FGL1*	0.0270976	-0.00751196	up	down
cg10823956	8.37e-05	19	54057671	ZNF331**;ZNF331**;ZNF331**;ZNF331**;ZNF331**;ZNF331**;ZNF331**	0.012233	-0.00804924	up	down
cg07015183	8.37e-05	19	18830695	CRTC1**;CRTC1**	0.0069684	0.0019015	up	up
cg11666087	8.39e-05	1	49242513	BEND5;AGBL4;BEND5	-0.0101842	0.00725694	down	up
cg17020562	8.39e-05	18	59560495	RNF152	-0.00867451	-0.00247097	down	down
cg26081613	8.4e-05	14	71375319	PCNX	0.00400861	0.00231391	up	up
cg19899561	8.41e-05	4	104059265	CENPE;CENPE	-0.0126865	0.000526122	down	up
cg06386206	8.42e-05	19	4502785	PLIN4	0.0142662	-0.00139773	up	down
cg06376771	8.42e-05	12	16137468	DERA;DERA	0.011208	-0.00277271	up	down
cg01147632	8.45e-05	17	657547	DBIL5P	-0.00673727	0.00267919	down	up
cg27362265	8.46e-05	16	4795150	C16orf71	0.0107004	0.00442789	up	up
cg06174296	8.46e-05	11	123396593	GRAMD1B;GRAMD1B	-0.00750432	-0.00533736	down	down
cg00226218	8.47e-05	10	99174745		0.0236216	-0.0120659	up	down
cg19226872	8.47e-05	2	19558542	OSR1	-0.00305952	0.00214596	down	up
cg19634315	8.48e-05	15	71679485	THSD4*	-0.00465474	-0.00118137	down	down
cg25741047	8.52e-05	6	33359518	KIFC1;KIFC1	0.00130305	0.00311242	up	up
cg03198433	8.52e-05	1	224068540		0.0238522	-0.00736204	up	down
cg18320734	8.56e-05	10	74386252	CBARA1	0.0115975	0.00533957	up	up
cg03527260	8.57e-05	1	66728058	PDE4B*;PDE4B*;PDE4B*;PDE4B*;PDE4B*	-0.0179339	0.00462647	down	up
cg20294773	8.58e-05	4	8179352		0.013504	0.00256805	up	up
cg08110157	8.59e-05	2	235512343		0.0124913	-0.00382473	up	down
cg05351978	8.6e-05	12	47207568	SLC38A4;SLC38A4	0.0121853	-0.00999827	up	down
cg02554810	8.6e-05	11	64795040	SNX15;SNX15	0.0100862	0.000169819	up	up
cg25579085	8.6e-05	10	93665240		-0.0253804	0.00929046	down	up
cg05758480	8.61e-05	2	242449337	STK25*;STK25*;STK25*;STK25*;STK25*;STK25*;STK25*;STK25*	0.0133371	-0.00509066	up	down
cg15707816	8.61e-05	3	37169149	LRRFIP2;LRRFIP2;LRRFIP2;LRRFIP2	0.0499051	-0.0122147	up	down
cg26386788	8.65e-05	7	36430296	ANLN;KIAA0895	0.00910541	-0.00457542	up	down
cg01769968	8.65e-05	1	155891244	SNORA42;KIAA0907	0.0171045	0.00211243	up	up
cg26736440	8.65e-05	6	128290073	PTPRK*;PTPRK*	0.0340449	0.00763598	up	up
cg21035142	8.66e-05	7	151136940	CRYGN	-0.0344397	-0.00195011	down	down
cg15453775	8.66e-05	6	169280531		0.0317164	6.0121e-05	up	up
cg11449409	8.67e-05	16	46772242	MYLK3*;MYLK3*	0.0172133	-0.0009186	up	down
cg24699021	8.69e-05	5	172305986	ERGIC1	0.0245301	0.00164688	up	up
cg16801277	8.7e-05	4	151130660	DCLK2*;DCLK2*;DCLK2*	0.0130994	0.00731582	up	up
cg03390187	8.71e-05	11	65256983		0.0257894	-0.00471098	up	down
cg13563762	8.71e-05	13	42625502	DGKH;DGKH;DGKH	0.0139322	-0.0100518	up	down
cg12024304	8.72e-05	15	43623077	LCMT2;ADA*L;ADA*L	-0.00718213	0.00338082	down	up
cg22437545	8.72e-05	16	70331664	DDX1*9B;DDX1*9B;DDX1*9B;DDX1*9B;DDX1*9B;DDX1*9B;DDX1*9B	0.0110546	-0.00351007	up	down
cg16307068	8.74e-05	1	22652988		0.0205259	-0.00533218	up	down
cg22764374	8.76e-05	12	12163421		0.0051284	0.00222102	up	up
cg27344967	8.76e-05	9	95383366	IPPK	0.0283025	0.0104176	up	up
cg03255246	8.78e-05	6	155469335	TIAM2	0.00451402	-0.00243306	up	down
cg07278329	8.78e-05	10	93469629		0.0406634	0.00230996	up	up
cg08777421	8.79e-05	7	1285084		-0.00097975	0.00627625	down	up
cg18258980	8.8e-05	2	200304161	SATB2	0.0264128	-0.0104651	up	down
cg23036148	8.81e-05	3	168578023		0.0122063	-0.00118489	up	down
cg09147392	8.81e-05	19	7953359	LRRC8E;LRRC8E;LRRC8E	-0.0154467	0.00447324	down	up
cg12848085	8.82e-05	4	82416959		0.016284	0.000895675	up	up
cg27470842	8.84e-05	8	125132056	FER*1L6	0.0231699	0.00147125	up	up
cg06584875	8.85e-05	11	19662481	NAV2	0.0120522	-0.00461011	up	down
cg26633764	8.87e-05	9	35801680	NPR2*	0.00877347	-0.00649681	up	down
cg10718100	8.87e-05	10	6392069		0.0139887	-0.00195137	up	down
cg21760034	8.88e-05	3	196296132	WDR53;FBXO45*	0.00533611	0.00135518	up	up
cg27421234	8.91e-05	8	66933794	DNAJC5B;DNAJC5B	0.0193426	-0.00557759	up	down
cg19238137	8.91e-05	12	7241449	C1R*;C1R*	0.0248845	0.00745712	up	up
cg02759617	8.92e-05	8	88746918		-0.0302588	-0.0112077	down	down
cg08387463	8.93e-05	8	143694547	ARC	-0.00629845	-0.00908756	down	down
cg17125807	8.94e-05	6	40554848	LRFN2;LRFN2	-0.0119717	0.0038674	down	up
cg16450677	8.94e-05	2	70312492		-0.051688	0.00939176	down	up
cg03125531	8.96e-05	8	1906418	ARHGEF10	0.0177679	-0.00551775	up	down
ch.11.1854895F	8.96e-05	11	86784460	TMEM135;TMEM135;TMEM135	0.0231476	-0.00113116	up	down
cg11905324	8.97e-05	8	49817266		0.0353315	0.00440823	up	up
cg11688511	8.97e-05	14	96949173	AK7	-0.00814643	0.0039382	down	up
cg11588423	8.99e-05	6	29578191	GABBR1*;GABBR1*;GABBR1*	-0.0103366	0.00407784	down	up
cg11129060	9e-05	20	32205882	CBFA2T2;CBFA2T2;CBFA2T2	-0.041053	0.0162636	down	up
cg10231739	9e-05	6	30704225	FLOT1	-0.019317	-0.00138079	down	down
cg04539735	9e-05	8	126741886		-0.0094956	-0.002345	down	down
cg23104955	9.01e-05	8	74205400	RPL7	0.00723859	0.000511391	up	up
cg18075518	9.02e-05	5	133909365	JADE2;JADE2;JADE2;JADE2	0.0323266	0.000572072	up	up
cg22307985	9.04e-05	6	75973017	TMEM30A**;TMEM30A**	-0.0061968	0.00174583	down	up
cg20495819	9.04e-05	2	30448529		0.0375082	-0.00947582	up	down
cg17104766	9.05e-05	2	66617333		0.0358603	0.00746764	up	up
cg10621552	9.05e-05	6	158464770	SYNJ2*	-0.0168712	-0.00598612	down	down
cg06764736	9.06e-05	12	23998997	SOX5;SOX5	0.0134311	0.00498561	up	up
cg13717684	9.06e-05	3	111830803	C3orf52;MIR567	0.0016277	0.000453096	up	up
cg25415857	9.07e-05	9	133655925	ABL1***	0.0104553	-0.00240555	up	down
cg03109505	9.08e-05	17	58754626	BCAS3;BCAS3	-0.0106871	-0.00237881	down	down
cg17524921	9.08e-05	3	55001650	LRTM1;CACNA2D3*	-0.00735779	-0.0156169	down	down
cg03281018	9.09e-05	3	69817760	MITF***	0.00509704	0.00258159	up	up
cg02075570	9.12e-05	1	205649849	SLC45A3***	-0.00683908	0.00879766	down	up
cg13778960	9.12e-05	9	139100470	QSOX2*	0.0184636	0.00535975	up	up
cg24212302	9.14e-05	10	112079089		0.0469628	-0.0156436	up	down
cg24274979	9.15e-05	10	71186513		-0.0198838	0.0012688	down	up
cg24569624	9.16e-05	11	6280804	CCKBR*	-0.0262159	-0.0113327	down	down
cg19225868	9.16e-05	13	24895629	C1QTNF9*	0.0114753	-0.00805895	up	down
cg08089569	9.17e-05	1	180831402	XPR1;XPR1	0.0234332	0.00951283	up	up
cg07278158	9.18e-05	6	31122462	CCHCR1;CCHCR1;CCHCR1	0.0142158	0.00356136	up	up
cg07850535	9.19e-05	12	49497583	LMBR1L;LMBR1L;LMBR1L;LMBR1L;LMBR1L;LMBR1L	0.0152351	0.00478073	up	up
cg13417485	9.2e-05	15	91494820	UNC45A;UNC45A	0.0288378	0.00830505	up	up
cg02304623	9.22e-05	5	176151778		0.00151143	-0.00580377	up	down
cg09075787	9.23e-05	2	69965513		-0.0103295	0.00186741	down	up
cg02123323	9.23e-05	6	34524337	SPDEF;SPDEF	0.00863896	0.00140243	up	up
cg10112163	9.25e-05	8	68471040	CPA6*	0.013242	-0.00066994	up	down
cg07883408	9.26e-05	18	32400201	DTNA;DTNA;DTNA;DTNA;DTNA;DTNA;DTNA;DTNA;DTNA;DTNA;DTNA;DTNA;DTNA;DTNA;DTNA;DTNA;DTNA	0.00617803	0.00275036	up	up
cg25073686	9.26e-05	11	38615287		0.0229917	-0.00604068	up	down
cg27266155	9.27e-05	11	45100101		0.0187933	-0.00253196	up	down
cg24398822	9.3e-05	6	41040505	NFYA;NFYA;OARD1	0.00490667	-0.00348751	up	down
cg24839593	9.31e-05	5	13175911		0.0126165	-0.00264114	up	down
cg05625667	9.33e-05	7	1628511	PSMG3-AS1;PSMG3-AS1;PSMG3-AS1	0.0163011	0.00202414	up	up
cg18160978	9.36e-05	16	31085251	ZNF646;ZNF668;ZNF668	-0.0112234	-0.000243789	down	down
cg24967760	9.37e-05	14	78624496		0.00970733	0.00754179	up	up
cg08973102	9.38e-05	2	163200532	GCA	0.00964477	-0.00165388	up	down
cg11116510	9.39e-05	15	75095377	CSK*;CSK*	0.0156864	-0.00218027	up	down
cg26575535	9.42e-05	16	65157839		-0.0499065	0.0251029	down	up
cg04614296	9.43e-05	17	42083858	NAGS	-0.00952617	0.00357377	down	up
cg10398195	9.44e-05	2	167430220		0.0292718	0.00868296	up	up
cg10202693	9.44e-05	1	26142709	SEPN1;SEPN1	0.0071477	0.000217762	up	up
cg23891596	9.46e-05	19	50169132	IRF3;BCL2L12;BCL2L12	0.00595629	-0.00767389	up	down
cg20969896	9.47e-05	20	35201751	TGIF2	-0.00590529	0.00204858	down	up
cg18356477	9.49e-05	4	66517155	EPHA5***	-0.0570939	0.0070713	down	up
cg05261207	9.5e-05	4	91234040	CCSER1;CCSER1	0.0401609	-0.00731613	up	down
cg22018565	9.5e-05	1	112026152	ADORA3*;ADORA3*	-0.0317619	-0.0400953	down	down
cg24399556	9.53e-05	3	183353893	KLHL24*	-0.00356196	0.00296039	down	up
cg26739647	9.54e-05	12	105625526	APPL2;APPL2;APPL2	0.0148997	-0.00366576	up	down
cg13176979	9.54e-05	6	79944654	HMGN3;HMGN3	0.0081147	0.0180605	up	up
cg04904673	9.57e-05	15	59961161	BNIP2	-0.00878902	-0.00981371	down	down
cg09885278	9.57e-05	5	1401350	SLC6A3*	-0.0113722	0.00199185	down	up
cg19019371	9.6e-05	3	140770984	SPSB4*	0.00472913	-0.000898793	up	down
cg17107246	9.61e-05	1	108735549	SLC25A24*;SLC25A24*	-0.0200106	0.00271513	down	up
cg10922215	9.63e-05	5	159834875	SLU7	-0.0197113	0.0208478	down	up
cg23037321	9.63e-05	1	181003203	MR1*	-0.0115539	0.00735914	down	up
cg08563189	9.63e-05	2	127780654		-0.0035988	0.00095696	down	up
cg17781464	9.64e-05	12	53320306		0.0112464	0.00713412	up	up
cg14367938	9.66e-05	2	178791842	PDE11A*;PDE11A*	0.0217713	0.00502036	up	up
cg08887368	9.67e-05	1	97710032	DYPD***	-0.011125	0.0043723	down	up
cg12880408	9.68e-05	10	70480329	CCAR1;CCAR1;CCAR1;CCAR1	-0.0059015	-0.0107676	down	down
cg20665434	9.7e-05	2	216455093		0.031389	-0.00345238	up	down
cg12120973	9.74e-05	1	1215925	SCNN1D*;SCNN1D*;SCNN1D*	0.0380203	0.00336421	up	up
cg24848948	9.76e-05	3	12942355	IQSEC1;IQSEC1	-0.0116731	0.00310409	down	up
cg06593050	9.77e-05	4	144480206	LOC441046	-0.00060948	0.00440092	down	up
cg10381555	9.78e-05	21	45547032	PWP2	0.0068509	-0.00354008	up	down
cg09526135	9.78e-05	4	85603757	WDFY3;WDFY3;WDFY3	0.035512	-0.014632	up	down
cg16992268	9.81e-05	7	66626445	TYW1	0.0143896	-0.00871513	up	down
cg01725474	9.81e-05	16	33959409		-0.0793757	-0.0231804	down	down
cg04929173	9.82e-05	22	29704483	GAS2L1;GAS2L1;GAS2L1	0.0271129	-0.00329266	up	down
cg24589064	9.83e-05	6	34788523	UHRF1BP1	0.0507652	0.00186813	up	up
cg10483665	9.85e-05	19	19686223	PBX4;PBX4	-0.0240188	0.00386288	down	up
cg08283932	9.95e-05	20	43280707	ADA*	-0.00356823	0.000200335	down	up
cg27635738	9.95e-05	6	35284387	DEF6	0.0177448	0.00293828	up	up
cg06780606	9.96e-05	X	69257154	EDA;EDA	0.00372651	0.0414919	up	up
cg10453040	9.97e-05	8	56685352	TMEM68;TGS1	0.00387266	0.00290561	up	up
cg18833713	9.97e-05	6	34660020	C6orf106;C6orf106	0.0718858	-0.0200152	up	down
cg08307746	9.98e-05	4	77069871	NUP54;NUP54;NUP54;NUP54;NUP54	-0.00575996	0.000835132	down	up
cg04109382	9.98e-05	20	44007107	SYS1-DBNDD2;TP53***	-0.00964167	-0.00226509	down	down
cg19848924	0.000100008	10	34344580		-0.081272	0.00332537	down	up
cg07167168	0.000100363	20	41818788	PTPRT***	0.00676774	0.00808179	up	up
cg17338159	0.000100443	10	104389989	SUFU**	0.0386736	-0.00116104	up	down
cg22641930	0.000100445	2	101921235	RNF149	0.0152617	0.00561786	up	up
cg22274825	0.000100619	6	21593881	SOX4	-0.0112166	-0.00217947	down	down
cg17579366	0.000100688	6	143245073	HIVEP2	0.0152294	0.00557415	up	up
cg19297971	0.000100713	20	60562543	TAF4	0.0100783	-0.00445867	up	down
cg14404318	0.000101108	17	74538788	PRCD	0.0158428	-0.000389624	up	down
cg14155724	0.000101181	6	27276867	POM121L2	0.00570653	-0.0097111	up	down
cg26155084	0.000101473	20	62421293	ZBTB46	-0.0153073	0.000911285	down	up
cg02249398	0.000101488	1	52499951	KTI12;TXNDC12;TXNDC12;TXNDC12	0.0181414	0.00314161	up	up
cg05389652	0.000101505	11	36378121	PRR5L	0.0191099	0.00560834	up	up
cg13311819	0.000101519	4	185260197		0.05721	0.00837969	up	up
cg24361350	0.000101521	1	6750722	DNAJC11	0.0384602	-0.0121938	up	down
cg21468385	0.000101525	11	120207433	ARHGEF12**	0.00848839	0.00471256	up	up
cg12184384	0.000101552	9	37159134	ZCCHC7;ZCCHC7;ZCCHC7;ZCCHC7;ZCCHC7	0.0224891	0.000830935	up	up
cg09300563	0.000101553	10	66813212		0.01728	0.00218585	up	up
cg00412148	0.000101673	10	16538682	PTER;PTER	0.0152274	-0.00280033	up	down
cg14001165	0.000101702	5	150566089	CCDC6**9	-0.024208	0.000849686	down	up
cg19058138	0.000101815	1	36754863	THRAP3**	-0.0139562	-0.0119652	down	down
cg02269178	0.000101855	X	65266824		-0.0280284	-0.0287082	down	down
cg03518729	0.000102011	1	235147744		0.00775079	-0.00176236	up	down
cg18433109	0.000102883	17	1801772	RPA1	-0.0227585	-0.000520834	down	down
cg00811777	0.00010291	6	31930762	SKIV2L	-0.0182019	-0.00983583	down	down
cg21851530	0.000103041	1	120190451	ZNF697	0.0344484	0.0126493	up	up
cg26838747	0.000103185	1	25071311	CLIC4	0.0114902	0.00217625	up	up
cg06321304	0.000103287	15	40544174	PAK6*;C15orf56;PAK6*;PAK6*	0.0323026	-0.0132462	up	down
cg17684973	0.000103298	20	2686665	EBF4;EBF4	0.0359261	0.00744488	up	up
cg27105990	0.00010354	8	118075340		0.0113128	0.00578194	up	up
ch.5.34664565R	0.000103621	5	34628808		0.00550809	-0.00515168	up	down
cg27199597	0.000104527	8	37735726	RAB11FIP1;RAB11FIP1	-0.00965235	-0.00522425	down	down
cg03386580	0.000104858	9	106855568	SMC2-AS1;SMC2;SMC2;SMC2;SMC2	0.00362974	0.000548748	up	up
cg11002026	0.000104993	11	966552	AP2A2;AP2A2	0.0409854	0.0370542	up	up
cg10268491	0.000105028	3	5020975	BHLHE40;BHLHE40-AS1;BHLHE40-AS1;BHLHE40-AS1	0.0049178	0.000781536	up	up
cg08196307	0.000105622	14	73110457		0.00385629	0.00343147	up	up
cg17833322	0.0001058	10	1102835	WDR37;WDR37	0.00358697	0.000632629	up	up
cg16347858	0.000105972	2	172951501	DLX1;DLX1	-0.0114924	0.00304532	down	up
cg25411987	0.000106138	20	61287678	SLCO4A1*	0.0156191	-0.00600918	up	down
cg21128580	0.000106181	10	120917799	SFXN4;SFXN4	0.00691313	-0.00393568	up	down
cg15153928	0.000106394	19	48307155	TPRX1	0.0157808	0.000127086	up	up
cg01108617	0.000106414	1	898744	KLHL17*	0.0141724	0.00438897	up	up
cg07571966	0.000106671	16	23387555	SCNN1B*	-0.03083	-0.0103449	down	down
cg23039713	0.000106725	15	68089313	MAP2K5*;MAP2K5*;MAP2K5*	0.00211335	-0.00870117	up	down
cg24821003	0.000106804	13	48575445	SUCLA2;SUCLA2	0.00484627	-0.00227364	up	down
cg07484315	0.000107532	14	39572299	SEC23A;SEC23A	0.00505246	-0.00019097	up	down
cg02301193	0.000107532	1	90267201		0.00761492	0.0070089	up	up
cg12954234	0.000107535	4	89628141	HERC3	0.0100658	0.000329603	up	up
cg24382521	0.000107692	5	40908228	C7	0.0211109	-0.00958676	up	down
cg06604575	0.000108078	4	3504969		-0.00750603	0.000766508	down	up
cg26484667	0.000108443	X	2733164	XG;XG;XG	0.0125747	-0.00736903	up	down
cg15618646	0.000108459	7	154473202	DPP6*;DPP6*;DPP6*	0.000329419	0.00635027	up	up
cg16742756	0.000108551	11	47574646	CUGBP1;CUGBP1	-0.0177068	0.00131973	down	up
cg21994045	0.000108668	19	10403936	ICAM5	-0.0589198	-0.00695608	down	down
cg00035969	0.000108732	1	112159097		0.0151804	-3.54556e-05	up	down
cg13581752	0.000109415	5	180079228		0.00782492	-0.00807634	up	down
cg09071892	0.000109525	7	55973391	ZNF713	0.0160225	0.00334421	up	up
cg00098304	0.000109664	15	93579369		0.0174116	-0.00629467	up	down
cg05394500	0.000110014	4	3768097	ADRA2C*	-0.0067768	0.000151751	down	up
cg13168746	0.000110255	1	59165508	MYSM1	-0.0137934	0.00436624	down	up
cg00458433	0.000110445	15	40322399	EIF2AK4*	0.00687767	-0.000295019	up	down
cg16700808	0.000110743	17	37965758	IKZF3**;IKZF3**;IKZF3**;IKZF3**;IKZF3**;IKZF3**;IKZF3**;IKZF3**;IKZF3**;IKZF3**;IKZF3**;IKZF3**;IKZF3**;IKZF3**;IKZF3**	-0.0170561	-0.00752476	down	down
cg16661609	0.000111106	19	55172983	LILRB4;LILRB4	0.0220101	0.00308072	up	up
ch.6.154106492R	0.00011117	6	154064799		-0.0125667	-0.00337703	down	down
cg22829706	0.000111192	6	133079987	VNN2;VNN2	0.0222428	-0.0135122	up	down
cg10269573	0.000111311	11	111690782	ALG9;ALG9;ALG9;ALG9	0.0156733	-0.00803346	up	down
cg04770813	0.000111657	6	33160297	COL11A2*;COL11A2*;COL11A2*;COL11A2*	-0.00165839	0.000330476	down	up
cg15761424	0.000111728	6	89086594		0.0310822	-0.00472726	up	down
cg17797182	0.00011173	18	19192384	SNRPD1;SNRPD1	-0.00552783	-0.000642162	down	down
cg03894626	0.000111767	11	47464938	RAPSN;RAPSN	0.0150598	0.00106832	up	up
cg02805703	0.000111884	12	23934033	SOX5;SOX5;SOX5;SOX5	0.0358726	0.0058185	up	up
cg03890840	0.00011237	10	125654708		-0.023705	0.0100438	down	up
cg27460675	0.000112383	10	121211800	GRK5*	0.00794218	0.0023807	up	up
cg04562391	0.000112482	8	29940777	TMEM66*	0.0226844	0.00591157	up	up
cg14449812	0.000112556	9	97614806	C9ORF3*;C9ORF3*;C9ORF3*	0.0282037	0.000958574	up	up
cg13826470	0.000112633	6	33290842	DAXX**;DAXX**;DAXX**;DAXX**	0.00536626	0.0012031	up	up
ch.7.52501384F	0.000112649	7	52533890		0.00396486	-0.000353187	up	down
cg12448664	0.000112876	15	85143675	ZSCAN2;ZSCAN2;ZSCAN2	-0.0191727	-0.00561071	down	down
cg07512971	0.00011294	15	63798022	USP3	-0.0212124	-0.00827065	down	down
cg17603288	0.000113008	5	14405747	TRIO*	0.00485528	0.00128619	up	up
cg12673774	0.000113062	13	114960970		-0.00903225	0.00584493	down	up
cg26007379	0.000113269	12	122401535	WDR66;WDR66	0.0233241	0.00510308	up	up
cg11670109	0.000113286	7	30810864	FAM188B	-0.00940245	-0.00149038	down	down
cg10131274	0.000113464	4	146070923	OTUD4	0.0217945	-0.00735769	up	down
cg05629821	0.000113544	13	113436400	ATP11A;ATP11A	0.00761722	0.00296241	up	up
cg01870834	0.000113597	8	145002835	PLEC1;PLEC1;PLEC1;PLEC1;PLEC1;PLEC1;PLEC1;PLEC1	0.0100645	0.00169352	up	up
cg17269565	0.000113671	15	80940180		0.0133864	-0.00786017	up	down
cg10325624	0.000113696	15	102312639		0.00964298	-0.00257988	up	down
cg00043800	0.000113834	2	74612144	LOC100189589	0.0265723	0.00899467	up	up
cg01857114	0.000113969	4	176986193	WDR17;WDR17	-0.0301025	-0.0123535	down	down
cg17201135	0.000114074	8	1080058		0.0427939	0.00546663	up	up
cg17498926	0.000114251	19	31738669		0.0144425	0.00224005	up	up
cg05069244	0.000114761	6	119471072	FAM184A	0.00776548	-0.00164402	up	down
cg11521355	0.000114892	11	129093845		0.0141416	0.00144184	up	up
cg23424806	0.000114922	3	13362874	NUP210*	0.00524144	0.00312983	up	up
cg03432241	0.000115312	10	7652712	ITIH5*;ITIH5*;ITIH5*	0.0254728	-0.00595669	up	down
cg00642641	0.000115446	16	50113788	HEATR3	0.0449908	0.00177966	up	up
cg18028576	0.000115633	7	50243994		-0.0235447	0.00152809	down	up
cg14301880	0.000115849	11	717405	EPS8L2	0.0261763	0.00298228	up	up
cg01416241	0.000115934	5	148737479	PCYOX1L*	0.0119929	-0.000868161	up	down
cg21491060	0.000115948	18	24455635	AQP4-AS1	0.0232973	0.00023895	up	up
cg04480285	0.000115985	11	61097029	DDB1	0.0203247	0.00429615	up	up
cg19251600	0.000116211	6	168672660		0.0239238	0.000412574	up	up
cg21360523	0.000116269	1	243594865	SDCCAG8	0.00770809	0.00145892	up	up
cg17086939	0.000116285	1	204650331	LRRN2;LRRN2	0.00962125	-0.00704072	up	down
cg17658638	0.000116566	17	80890347	TBCD	0.0146665	0.0012912	up	up
cg06375628	0.000116663	4	41883879		-0.00677012	0.00120982	down	up
cg17762124	0.000117129	2	175838435	CHN1**;CHN1**	0.0137111	-0.00167708	up	down
cg12686661	0.000117242	11	18547614	TSG101*	-0.0192434	-0.00555425	down	down
cg00186115	0.000117423	7	128899141	AHCYL2*;AHCYL2*	0.0300128	0.00154275	up	up
cg00435374	0.000117967	13	50574290	TRIM13;TRIM13;TRIM13;TRIM13;DLEU2	0.0164898	-0.00750869	up	down
cg12705735	0.000118213	6	166491929		0.03609	0.0229238	up	up
cg26030690	0.000118236	13	95896449	ABCC4*;ABCC4*;ABCC4*;ABCC4*	0.0208084	0.00737666	up	up
cg07690734	0.000118271	10	134188661	LRRC27;LRRC27	-0.00546475	-0.00107655	down	down
cg08170745	0.000118341	17	37617704	CDK12***;CDK12***	-0.00656926	0.00424435	down	up
cg03004860	0.000118355	16	85684468	KIAA0182;KIAA0182	0.00592415	0.000532359	up	up
cg26342258	0.000118563	6	138027778		-0.0105978	0.000136067	down	up
cg06194070	0.000118786	9	96712772		-0.00145781	-0.00664873	down	down
cg23563443	0.000118849	8	22408989	SORBS3	-0.00197153	-0.000986282	down	down
cg12983442	0.000118927	19	58326226	ZNF552;ZNF552	-0.00297807	-0.00278662	down	down
cg09090360	0.000119149	4	157761924	PDGFC*;PDGFC*	0.025452	-0.00923141	up	down
cg25311507	0.000119219	5	42175438		0.0132867	0.0402756	up	up
cg20579012	0.000119484	12	2803823	CACNA1C*;CACNA1C*;CACNA1C*;CACNA1C*;CACNA1C*;CACNA1C*;CACNA1C*;CACNA1C*;CACNA1C*;CACNA1C*;CACNA1C*;CACNA1C*;CACNA1C*;CACNA1C*;CACNA1C*;CACNA1C*;CACNA1C*;CACNA1C*;CACNA1C*;CACNA1C*;CACNA1C*;CACNA1C*;CACNA1C*	0.00667254	-0.00661433	up	down
cg10446401	0.000119656	2	101619230	RPL31;RPL31;RPL31	0.0020763	0.0100887	up	up
cg16692291	0.000119879	11	75239388		0.0090734	-0.0018479	up	down
cg13482236	0.000119951	15	59062977	FAM63B;FAM63B	0.00633311	-0.00534157	up	down
cg23519572	0.000120238	13	114808934	RASA3	0.0221614	-0.00989171	up	down
cg24635903	0.000120334	11	124823917	CCDC15	0.00579232	-0.000333264	up	down
cg12194701	0.000120499	8	99952749		-0.000283317	-0.00478197	down	down
cg09189355	0.00012051	2	42103227	LOC388942	0.0377729	-0.0087427	up	down
cg23577102	0.000120521	11	111411348	LAYN;LAYN;LAYN;LAYN;LAYN;LAYN	-0.338866	0.100948	down	up
cg10016770	0.000120624	1	244805996		0.0173557	-0.0016495	up	down
cg10344797	0.000120646	14	74353311	ZNF410;ZNF410;ZNF410;ZNF410;ZNF410;ZNF410	0.00359314	-0.00030833	up	down
cg21820923	0.000120753	15	83680418	C15orf40;C15orf40;C15orf40;C15orf40;C15orf40;C15orf40;C15orf40	0.00399774	-0.00148838	up	down
cg04530345	0.000120794	5	53601057	ARL15	0.0161886	-0.0049875	up	down
cg23579848	0.000120905	10	78843315	KCNMA1*;KCNMA1*;KCNMA1*;KCNMA1*;KCNMA1*;KCNMA1*	0.0102009	-0.00233056	up	down
cg05678252	0.00012097	10	122346288	PPAPDC1A;MIR5694	0.0179953	0.00078292	up	up
cg13298682	0.000120982	22	29426575	ZNRF3**	-0.00171218	-0.00350642	down	down
cg03246570	0.000121008	16	723047	RHOT2	0.0198025	0.00147236	up	up
cg22793203	0.000121132	1	243753445	AKT3***	0.0125992	-0.000834147	up	down
cg25547286	0.00012124	13	113239809	TUBGCP3	0.0264243	0.00588989	up	up
cg20771457	0.000121398	4	13383322	RAB28;RAB28;RAB28	0.0239942	0.00799484	up	up
cg05583353	0.000121696	2	144413904	ARHGAP15	0.0250145	-0.00530767	up	down
cg05222119	0.000121814	17	80211999	CSNK1D*;CSNK1D*	0.0331487	-0.00122748	up	down
cg20566643	0.000122062	16	58059498	MMP15*;MMP15*	-0.00158316	-0.000830689	down	down
cg02932364	0.000122133	1	227981671		0.0217169	0.00649264	up	up
cg13749670	0.000122259	9	137611646	COL5A1*	0.0290734	0.00302608	up	up
cg19673705	0.000122312	11	7532359	OLFML1*	0.0264955	-0.00010704	up	down
cg25660468	0.000122324	10	126418309	FAM53B	-0.0093826	-0.00501946	down	down
cg17020263	0.000122395	7	94955053	PON1*	0.0446904	0.000333957	up	up
cg14144366	0.000122564	10	61764026		0.0147158	0.0246041	up	up
cg18848222	0.000122686	7	44258737	CAMK2B*;CAMK2B*;CAMK2B*;CAMK2B*;CAMK2B*;CAMK2B*;CAMK2B*;CAMK2B*	0.00965667	-0.00431667	up	down
cg24732698	0.000122721	7	158405294		0.0386083	0.00370642	up	up
cg25717917	0.000122847	3	9989555	PRRT3*	0.0224159	-0.00367481	up	down
cg14333475	0.000122979	2	106214612		0.0180934	0.0108116	up	up
cg12255062	0.000123122	6	32138332	AGPAT1;AGPAT1	0.0232753	-0.00587186	up	down
cg04689697	0.000123212	17	15944637	NCOR1**;NCOR1**	0.0248913	-0.0037677	up	down
cg21588613	0.000123331	19	8190797	FBN3*	0.0198335	-0.0058369	up	down
cg08206267	0.00012335	19	17862104	FCHO1;FCHO1;FCHO1;FCHO1	-0.000334601	-0.000789959	down	down
cg01683270	0.000123712	4	8136996	ABLIM2;ABLIM2;ABLIM2;ABLIM2;ABLIM2;ABLIM2;ABLIM2	0.000651048	-0.015479	up	down
cg05749264	0.000125173	13	28348554		0.0207003	-0.00640698	up	down
cg20173524	0.000125566	6	127439996	RSPO3***	-0.0228345	-0.0054135	down	down
cg20190405	0.000125719	12	110691012		0.0297827	0.0080043	up	up
cg11809582	0.00012581	1	235291861	SNORA14B;TOMM20	0.00488683	-0.0058205	up	down
cg25453614	0.000126095	2	174089409	ZAK*;ZAK*;MLK7-AS1	-0.012529	0.0192839	down	up
cg18559136	0.000126327	18	33767393	MOCOS	-0.00650523	-0.00143498	down	down
cg04499797	0.000126359	7	7222060	C1GALT1	-0.00370027	-0.000509977	down	down
cg04799166	0.000126506	X	13273495		0.0321904	-0.00267564	up	down
cg11063299	0.000126742	2	192550964	OBFC2A;OBFC2A	-0.0152193	-0.0102428	down	down
cg19894487	0.000126977	17	74515570		0.0183888	0.00580166	up	up
cg14485651	0.000127344	3	23622488	UBE2E2;MIR548AC	0.0185752	0.0184142	up	up
cg17282085	0.000127444	3	77684050	ROBO2;ROBO2;ROBO2;ROBO2;ROBO2	0.0324549	0.00666954	up	up
cg13455257	0.000127545	1	151148231	TMOD4	-0.00524707	0.000832472	down	up
cg19514554	0.000128004	12	120142251	CIT*;CIT*;CIT*;CIT*	-0.00606727	0.000135445	down	up
cg03051946	0.000128249	1	6946515	CAMTA1**	0.0120789	-0.0102566	up	down
cg01301541	0.000128282	8	22428444	SORBS3;SORBS3	0.0108373	-0.00878707	up	down
cg07520938	0.000128627	19	15337386		-0.0106333	-0.00413248	down	down
cg07302947	0.000128772	3	152339462		0.0252273	-0.000844005	up	down
cg10022250	0.000128908	18	35028857	CELF4;CELF4;CELF4;CELF4	0.00149825	0.0115766	up	up
cg17128823	0.000129141	12	89919812	GALNT4;WDR51B	-0.00569783	-0.00147818	down	down
cg25306357	0.000129331	10	101303025		0.0298454	-0.00423951	up	down
cg09681076	0.00012947	6	117276272		0.0131861	-0.00502504	up	down
cg21295295	0.000129539	1	156256448	TMEM79;TMEM79	-0.00496098	0.00260761	down	up
cg18346582	0.000129829	3	42642896	SEC22C;NKTR*	-0.00147725	0.00128349	down	up
cg21874814	0.000129857	17	41561480	DHX8	-0.0103843	-0.000223849	down	down
cg10796650	0.000129886	17	80857079	TBCD	-0.00188052	-0.000871422	down	down
cg02357257	0.000130026	1	6685072	THAP3	-0.0088656	0.00352169	down	up
cg25037439	0.000130064	11	128004758		0.00428599	0.00126483	up	up
cg20690235	0.000130157	10	75231355	PPP3CB;PPP3CB;PPP3CB;PPP3CB;PPP3CB;PPP3CB;PPP3CB;PPP3CB;PPP3CB;PPP3CB	-0.00305625	-0.0106167	down	down
cg24136937	0.000130438	7	1012013	COX19	0.0158638	0.00103674	up	up
cg05688713	0.000130522	2	224705573		-0.01268	-0.000821611	down	down
cg06407482	0.0001306	11	67375980	NDUFV1;NDUFV1	-0.027539	-0.00498653	down	down
cg01124048	0.000130735	4	166177198	KLHL2*;KLHL2*;KLHL2*	0.0349328	0.00132206	up	up
cg23217940	0.000130909	15	22954817	CYFIP1;CYFIP1	0.033379	0.0038023	up	up
cg07371251	0.00013096	2	10507569	HPCAL1;HPCAL1;HPCAL1;HPCAL1;HPCAL1	0.0317909	-0.00778466	up	down
cg01794265	0.000131061	5	14582549	FAM105A	0.00603664	0.00270745	up	up
cg01427849	0.000131166	8	59826463	TOX	-0.0153599	-0.0102869	down	down
cg05533835	0.000131376	3	171544366		0.0245934	-0.0104925	up	down
cg14118187	0.000131653	11	128809139	TP53***	0.0240226	-0.000609584	up	down
cg17701846	0.00013177	18	12058780		0.0247454	-0.0108461	up	down
cg20363751	0.000131808	3	119469091	MAATS1	0.0378083	-0.00497903	up	down
cg05623655	0.000131913	11	61583763	MIR1908;FADS2;FADS2;FADS1	0.0100182	-0.00184601	up	down
cg13950770	0.000132023	19	19375408	TM6SF2	0.00980871	-0.000308599	up	down
cg12452849	0.000132556	2	15732072	DDX1*	-0.00262977	-0.00120562	down	down
cg27091703	0.000132569	8	95487428	RAD54B	-0.0117009	-0.00539816	down	down
cg09139758	0.000133209	7	137749927		-0.0134704	-0.00221503	down	down
cg12311571	0.000133221	3	102152948	ZPLD1	0.0266721	-0.00532554	up	down
cg20827116	0.000133335	11	65627404	MUS81	-0.019973	0.000481392	down	up
cg01904018	0.000133627	3	167857920		0.0397537	-0.0122387	up	down
cg24848420	0.000133874	4	7765909	AFAP1;AFAP1;LOC84740	-0.022717	-0.00484354	down	down
cg24264080	0.000133998	3	193440944		0.0231455	-9.1615e-05	up	down
cg26509650	0.000134009	5	34044775	C1QTNF3;C1QTNF3;C1QTNF3-AMACR	0.0326342	0.00245465	up	up
cg01630422	0.000134178	19	45510733	RELB*	0.017511	-0.00608255	up	down
cg22736775	0.000134288	8	125704666	MTSS1;MTSS1;MTSS1	0.0275737	-0.00405152	up	down
cg20584874	0.000134317	17	39974945	FKBP10*	-0.00853322	0.00520796	down	up
cg01910910	0.000134495	7	122844266		0.0197357	-0.0106516	up	down
cg12456794	0.000134537	3	148523344		0.0231339	-0.00332978	up	down
cg22277271	0.000134542	12	132313480	MMP17*	0.00629514	0.0035022	up	up
cg15299510	0.000134708	8	38628105	TACC1	-0.0059855	0.00469681	down	up
cg19324172	0.000134864	4	159644759	PPID*	-0.00807833	0.00323685	down	up
cg11156733	0.00013496	6	160011625		-0.0164684	-0.00480727	down	down
cg15284545	0.000135033	12	123757474	CDK2AP1	0.00653394	-0.00857883	up	down
cg11294564	0.000135066	1	7216637	CAMTA1**	0.00567656	-0.00229669	up	down
cg13894067	0.000135116	9	23153093		0.0274419	0.0042576	up	up
cg24017742	0.000135245	5	24354789		0.0517198	0.00473138	up	up
cg00865477	0.000135416	7	28661152	CREB5;CREB5;CREB5	0.01379	-0.0109173	up	down
cg18801713	0.000135424	19	12636633	ZNF564	0.0242332	0.00227936	up	up
cg23086198	0.000135437	7	89872355		0.0130335	-0.000903633	up	down
cg16484507	0.000135679	6	23282680		0.0125622	-0.00123181	up	down
cg17662295	0.000135844	16	14101445		-0.0277582	-0.00240682	down	down
cg17006254	0.000135871	20	17935272	SNX5;SNX5;SNX5	0.0348214	-0.0089849	up	down
cg24979630	0.000136002	12	80329299	PPP1R12A;PPP1R12A	-0.00904119	0.00162727	down	up
cg24055800	0.000136007	1	6124054	KCNAB2*;KCNAB2*;KCNAB2*;KCNAB2*;KCNAB2*;KCNAB2*	-0.00743323	-0.00677624	down	down
cg23181493	0.000136078	5	38934012	OSMR	0.0189447	0.0149417	up	up
cg03302135	0.000136093	20	61040825	GATA5	0.0157424	-0.000919693	up	down
cg18627694	0.000136245	11	75607513	UVRAG	-0.00897439	0.00379401	down	up
cg19866923	0.000136561	10	131570234		0.0249493	-0.00851536	up	down
cg01710791	0.000136733	19	19144494	SFRS14;SFRS14;ARMC6;ARMC6	0.0134397	0.0027325	up	up
cg26856871	0.000136738	21	45363775	AGPAT3;AGPAT3	0.00743171	-0.000562646	up	down
cg17492658	0.000136751	16	73058311	ZFHX3**;ZFHX3**	0.0145158	0.00168154	up	up
cg08737241	0.000136815	8	49823497		0.00799327	-0.00454539	up	down
cg17056000	0.000137041	2	238975116	SCLY;UBE2F-SCLY	0.0227616	0.000857071	up	up
cg27435533	0.000137121	12	8025961	SLC2A14*;SLC2A14*;SLC2A14*;SLC2A14*;SLC2A14*;SLC2A14*	0.00925069	-0.00787052	up	down
cg14774229	0.000137624	5	141695367	SPRY4;SPRY4;SPRY4;SPRY4	0.0134572	-0.00110636	up	down
cg01845923	0.000137835	5	106762174	EFNA5*	0.0138246	0.00257219	up	up
cg08304314	0.000137917	1	33943624	ZSCAN20	0.0114139	-0.00341535	up	down
cg22918700	0.000138514	14	24600067	FITM1	0.0133173	0.0127116	up	up
cg23865798	0.000138515	8	102347918		0.0103481	-0.00760162	up	down
cg20320141	0.000138601	12	57824134		0.00149978	0.000718962	up	up
cg23448938	0.000138635	3	184031714	EIF4G1;EIF4G1;EIF4G1;EIF4G1;EIF4G1;EIF4G1;EIF4G1	0.0136711	-0.000808813	up	down
cg16668394	0.000138889	11	64578521	MEN1**;MEN1**;MEN1**;MEN1**;MEN1**;MEN1**;MEN1**;MEN1**;MEN1**	0.0141113	0.00415371	up	up
cg17504886	0.000139117	1	207642938	CR2;CR2	0.0223814	0.00163209	up	up
cg01315222	0.000139122	22	24289622		0.0553226	-0.0233433	up	down
cg10313098	0.000139193	1	25665332	TMEM50A	-0.00953401	-0.00623449	down	down
cg02713801	0.000139219	2	240112249	HDAC4***	0.00744208	0.000148571	up	up
cg02204845	0.000139513	6	84742695	MRAP2	-0.0171377	-0.00165033	down	down
cg19783954	0.000139669	16	2379725	ABCA3*	0.0312312	0.00340339	up	up
cg10672884	0.000139688	2	171785479	GORASP2	-0.00163963	0.00401697	down	up
cg07240423	0.000139867	6	127840528	C6orf174	0.0186285	0.00230036	up	up
cg01990323	0.000140026	12	41581184	PDZRN4	0.0211017	0.00559992	up	up
cg01705005	0.000140487	2	235080063		0.0135887	-0.00346239	up	down
cg22872064	0.00014058	8	18673170	PSD3	0.0167795	-0.00263343	up	down
cg07021418	0.000140598	1	154226444	UBAP2L;UBAP2L;UBAP2L;UBAP2L	0.00661648	-0.00236744	up	down
cg01167924	0.000141037	10	45803214	OR13A1*	0.00311996	0.00198129	up	up
cg13021015	0.000141069	3	169375110	MECOM**	0.0316576	0.00389062	up	up
cg02931133	0.000141183	5	156570253	MED7;MED7	-0.015743	0.00492752	down	up
cg16951533	0.000141208	6	155361528		-0.0127689	-0.00280665	down	down
cg11443730	0.000141218	7	22641708		0.00653182	-0.00164356	up	down
cg08787401	0.000141245	2	222383520	EPHA4*	-0.0102043	0.002714	down	up
cg14361586	0.000141439	7	128547658	KCP;KCP	0.0112731	-0.00784482	up	down
cg19286078	0.000141889	5	68710325	MARVELD2;MARVELD2;RAD17;RAD17;RAD17;RAD17;RAD17;RAD17;RAD17;RAD17;RAD17	0.0105774	-0.00471756	up	down
cg03366627	0.000142085	21	16290716		-0.0349391	0.0229428	down	up
cg13289723	0.000142105	19	20320821		0.0209242	-0.00349725	up	down
cg15596017	0.000142139	2	177896419		0.0199579	0.0117024	up	up
cg09658813	0.000142262	7	66188399	RABGEF1	0.00512514	0.00442546	up	up
cg02658063	0.000142289	5	14409290	TRIO*	0.0281358	0.00048114	up	up
cg25593579	0.000142393	11	125993170		0.0148279	0.00360539	up	up
cg09443520	0.000142453	8	1318112		0.0128189	-0.00389259	up	down
cg14603886	0.00014269	17	62206650	ERN1*	-0.0322657	0.00503809	down	up
cg10745620	0.000142712	3	128484039	RAB7A	0.0490646	-0.00496295	up	down
cg04712284	0.00014307	16	81974853	PLCG2***	0.00805041	-0.00296725	up	down
cg15446202	0.000143311	10	98048299		0.000712218	0.00331366	up	up
cg23043139	0.000143507	3	13678918	FBLN2*;FBLN2*;FBLN2*	0.00521297	-0.00195308	up	down
cg19691337	0.000143543	17	39184878	KRTAP1***	-0.00965969	0.00430883	down	up
cg02238969	0.000143741	22	32528315	AP1B1P1	0.0116483	0.00289514	up	up
cg25787300	0.000144065	7	101599518	CUX1**;CUX1**;CUX1**	0.0195374	0.00426858	up	up
cg25726128	0.000144237	21	45656979	ICOSLG***	-0.018024	0.0109813	down	up
cg06398600	0.000144281	9	89029140		0.0305775	0.0113476	up	up
cg06365412	0.000144744	17	7580709	TP53***	0.0135755	0.00678156	up	up
cg27008694	0.000144853	10	90751198	ACTA2**;FAS;FAS;FAS;FAS;FAS;FAS;FAS	0.00159898	0.00269533	up	up
cg03845435	0.000144959	1	112015443	C1orf162	0.00451922	0.00869917	up	up
cg07058132	0.000144996	16	1755945	MAPK8IP3;MAPK8IP3	0.00755129	0.00051827	up	up
cg14451286	0.000145184	11	66281916	BBS1	0.0198161	0.00540439	up	up
cg17225222	0.000145267	12	48577720	C12orf68;C12orf68	0.0114889	-0.00219755	up	down
cg22534621	0.000145281	1	82276730	LPHN2*	-0.0237218	0.00377149	down	up
cg15491320	0.000145361	2	220271468		0.0107956	0.0071619	up	up
cg22298487	0.000145521	20	62174758	SRMS*	0.0379811	0.00184272	up	up
cg24166112	0.000145558	17	73873905	TRIM47*	-0.0119099	-8.58361e-07	down	down
cg00573922	0.000145674	3	184256587		0.0159839	0.00322233	up	up
cg05704630	0.000145726	6	65179194	EYS;EYS	0.0307439	0.00172897	up	up
cg26636590	0.000146281	4	46911374	COX7B2	-0.00762515	-0.00835579	down	down
cg18482175	0.000146614	6	10747728	TMEM14B;TMEM14B	0.00705079	0.00482818	up	up
cg00007466	0.000146742	19	7585086	ZNF358	0.0147608	0.0022062	up	up
cg08763705	0.000146834	5	139525657		-0.00777194	-0.000692187	down	down
cg01652476	0.000146947	7	809048	HEATR2	0.0163669	0.0124309	up	up
cg14762984	0.000147251	6	53402297	GCLC*	0.00241697	0.00266239	up	up
cg14089982	0.000147326	7	2465695	CHST12*	-0.0148617	-0.00325369	down	down
cg04318552	0.00014742	2	129317850		0.00743065	-0.00332237	up	down
cg07831397	0.000147424	19	49945682	SLC17A7*	0.030716	0.00933178	up	up
cg15047055	0.000147533	17	74395633	UBE2O	-0.00813956	0.00206513	down	up
cg22333214	0.00014757	1	98511789	MIR137	-0.017824	0.00158655	down	up
cg14195198	0.000147676	19	17322956	MYO9B;MYO9B	-0.00230607	-9.26086e-05	down	down
cg04365696	0.000147727	13	43834391	ENOX1*;ENOX1*	0.0104944	0.0160401	up	up
cg25024143	0.000147802	17	45978994	SP2	0.0215396	0.00840368	up	up
cg23811778	0.000148467	7	139757142	PARP12*;PARP12*	-0.0156708	-0.00216487	down	down
cg14419978	0.000148679	12	57453806	NEMP1;NEMP1	-0.0172159	0.0027071	down	up
cg19747481	0.000148806	19	55873791	FAM71E2	0.0336997	-0.00820761	up	down
cg14735551	0.000148855	5	131132756	FNIP1;FNIP1	-0.00587799	0.00393134	down	up
cg03940145	0.000148939	1	32222440	ADGRB2*;ADGRB2*	0.0145465	0.00360471	up	up
cg11400672	0.000148973	3	187929232	LPP;LPP	0.0175668	-0.00192797	up	down
cg26549860	0.00014899	11	72554159	FCHSD2	0.0135909	0.000993059	up	up
cg02035017	0.000149004	8	1316137		0.0505804	-0.00377532	up	down
cg03796781	0.000149181	6	137818836		0.0172564	0.00930207	up	up
cg11203741	0.000149432	12	13155224	HTR7P1*	-0.000956058	-0.000155979	down	down
cg23100591	0.000149737	14	31711014		0.0295531	-0.00153505	up	down
cg12844218	0.000149791	4	79522267	ANXA3	-0.0267776	-0.00650033	down	down
cg16088921	0.000149849	2	219176330	PNKD	0.022536	-0.00962591	up	down
cg16266268	0.000150295	19	54197067	MIR519B;MIR526B	-0.011271	-0.00288289	down	down
cg08130520	0.000150396	16	18581356	ABCC6P1	0.016919	-0.00949332	up	down
cg20674212	0.000150555	8	12623766	LOC340357	0.00405332	-0.00161597	up	down
cg13373319	0.000150998	4	1525027		0.0119024	0.0035804	up	up
cg05452391	0.000151013	5	131781406	C5orf56	0.0204328	-0.00711078	up	down
cg13850174	0.000151019	21	45547572	PWP2	0.0202102	-0.00134323	up	down
cg04383836	0.000151484	17	9559049	USP43	0.027331	-0.00151398	up	down
cg25849574	0.000151557	3	72200694	LINC00870	-0.016288	0.00098543	down	up
cg15319402	0.000151777	12	92897832		0.0106563	-0.000174472	up	down
cg24310786	0.000151903	6	33080054	HLA-DPB2**	0.0110147	-0.00357249	up	down
cg16405663	0.000151909	16	16451639		0.00909092	0.00654601	up	up
cg07930329	0.000152159	19	47632696	SAE1*;SAE1*;SAE1*;SAE1*	0.0214473	-0.0134229	up	down
cg15474272	0.000152403	19	1987505	BTBD2	0.0045733	0.00245455	up	up
cg18011946	0.000152498	5	65440816	SFRS12;SFRS12;SFRS12	0.00258607	-0.000527439	up	down
cg01048992	0.000152587	19	17452542	GTPBP3;GTPBP3;GTPBP3	0.0092756	-0.00647174	up	down
cg01935897	0.000152603	12	113876056	SDSL	0.0248739	0.000949552	up	up
cg20553024	0.000152788	8	129296120		0.0355058	-0.0114579	up	down
cg22867538	0.000153029	12	112121020	BRAP	0.0121975	0.00171048	up	up
cg24782661	0.000153073	16	85109176	KIAA0513;KIAA0513;KIAA0513;KIAA0513	0.0121171	0.00496951	up	up
cg14915316	0.000153352	10	3149852	PFKP	0.00622433	0.00255944	up	up
cg01616349	0.000153463	11	2596468	KCNQ1*;KCNQ1*	0.0157413	0.00385533	up	up
cg08481536	0.000153942	17	72368179	GPR142*	0.0311925	-0.00203521	up	down
cg20019347	0.000153972	1	87901201		-0.0220227	0.0042678	down	up
cg21656428	0.000154003	20	20033533	C20orf26;CRNKL1	-0.0171417	0.00126322	down	up
cg06403845	0.000154362	12	130905306	RIMBP2	0.0278461	-0.00132275	up	down
cg16915302	0.000154547	X	153775254	IKBKG*;IKBKG*;G6PD;IKBKG*;G6PD;IKBKG*	0.00104964	-0.0359456	up	down
cg18062415	0.000154569	5	43427958		0.0154155	0.015599	up	up
cg04744843	0.000155228	3	193311124	OPA1;OPA1;OPA1;OPA1;OPA1;OPA1;OPA1;OPA1;OPA1;OPA1;OPA1;OPA1;OPA1;OPA1;OPA1;OPA1	0.0056992	-0.0014808	up	down
cg21871394	0.000155315	19	50380797	AKT1S1*;TBC1D17;TBC1D17;AKT1S1*;AKT1S1*;TBC1D17;TBC1D17	0.0131442	0.000340276	up	up
cg22648015	0.000155327	20	57485794	GNAS;GNAS;GNAS;GNAS;GNAS;GNAS;GNAS;GNAS	-0.00712051	-0.00222864	down	down
cg24506149	0.000155359	1	39339048	MYCBP;MYCBP	-0.00041206	-0.00170263	down	down
cg24885221	0.000155383	12	52080880	SCN8A*;SCN8A*;SCN8A*;SCN8A*	0.0499054	0.0141348	up	up
cg21606102	0.000155386	22	38393095	POLR2F;POLR2F	0.0175023	-0.00671335	up	down
cg25110530	0.000155472	6	32820860	PSMB9*;PSMB9*;TAP1***	-0.00561632	-0.00237693	down	down
cg21174154	0.000155831	18	55322688	ATP8B1;LOC100505549	0.0179853	0.00130763	up	up
cg00963305	0.000155867	16	58059520	MMP15*;MMP15*	-0.00438734	0.0040828	down	up
cg00204532	0.000156199	3	4533398		0.0243024	-0.0080137	up	down
cg12654549	0.000156627	1	197867800		0.00387636	0.002787	up	up
cg00001193	0.000156873	8	108113755		0.0183213	-0.00524141	up	down
cg21492961	0.000156996	5	90036436	GPR98*;GPR98*	0.0167256	-0.00104538	up	down
cg05516100	0.000157003	17	1804784		0.0208364	0.00623986	up	up
cg07754980	0.000157016	17	9449551	STX8;STX8	0.0269565	-0.0189676	up	down
cg20658797	0.000157076	17	34757624	TBC1D3H;TBC1D3C	0.000566503	-0.00205894	up	down
cg05760716	0.000157467	21	46654228		0.00266214	-0.0125896	up	down
cg14886835	0.000157554	14	68283442	ZFYVE26	0.00987058	-0.00169773	up	down
cg03513645	0.000157609	17	34891278	MYO19;MYO19;PIGW;MYO19;MYO19;MYO19;MYO19	-0.0041993	-0.00425681	down	down
cg25183082	0.000157806	3	49142178	QARS*	0.00807428	0.00234969	up	up
cg22849858	0.000157888	4	71702575	GRSF1;GRSF1	-0.0144799	-0.00280636	down	down
cg05442836	0.000158577	12	101871302	SPIC	0.0376679	0.0056989	up	up
cg06362838	0.000159087	2	95536987	TEKT4;TEKT4;LOC442028	-0.0168277	0.0105066	down	up
cg08744989	0.000159164	6	118974837	CEP85L	0.0119581	-0.00743378	up	down
cg18805612	0.000159692	12	120151550	MIR1178;CIT*	0.0240944	-0.01433	up	down
cg06633205	0.00015977	X	134656158	DDX26B	0.0294726	-0.0202132	up	down
cg02054232	0.000159853	13	113585713		0.0174621	-0.00542161	up	down
cg13113750	0.000160103	3	142519337	TRPC1*;TRPC1*	0.00864341	-0.00185465	up	down
cg18039340	0.000160225	12	7261952	C1R*L*;LOC283314	0.00856575	-0.000320134	up	down
cg01360768	0.000160261	11	18548302	TSG101*	-0.00565806	0.00116079	down	up
cg09192258	0.000160725	14	104372939		0.017652	0.012417	up	up
cg06100252	0.000160761	4	8307377	HTRA3*	0.0204252	-5.21242e-05	up	down
cg13300689	0.000160822	12	9826503	CLEC2D;CLEC2D	0.0138024	-0.00589527	up	down
cg17681034	0.000160978	11	71639702	RNF121;LOC100133315;RNF121;RNF121	0.00649552	0.000352943	up	up
cg22683009	0.000161045	6	89717300		-0.0154329	0.00119282	down	up
cg24272514	0.000161238	6	16760725	ATXN1;ATXN1	-0.00658505	-0.00115181	down	down
cg17673486	0.000161629	2	217790633		0.0243666	-0.0066747	up	down
cg16701863	0.000161708	9	116884213		0.0160894	0.00274925	up	up
cg10285815	0.000161881	18	46079094	CTIF;CTIF	0.000888696	-0.00576973	up	down
cg27214365	0.000162124	4	144940612	GYPB*	0.00767151	-0.00620895	up	down
cg13447317	0.000162124	7	151152630		0.0183007	-0.00526462	up	down
cg17255214	0.000162298	20	43538372	PABPC1L	-0.00761052	-0.00510276	down	down
cg06230736	0.00016235	10	8096650	FLJ45983;GATA3**;GATA3**;FLJ45983	-0.00447979	0.000410362	down	up
cg07063572	0.000162436	15	74315539	PML**;PML**;PML**;PML**;PML**;PML**;PML**;PML**;PML**	0.00550235	0.00567699	up	up
cg21654510	0.000162791	7	89072927		0.0308575	0.000427948	up	up
ch.12.66046708R	0.000162855	12	67760441		0.0107249	0.00372115	up	up
cg21127378	0.000162879	2	184069151		-0.0102509	-0.00123546	down	down
cg06598788	0.000163039	7	142046992		0.0152618	0.00225587	up	up
cg11127249	0.000163294	10	6104630	IL2RA***	0.0303912	0.000784612	up	up
cg15026243	0.000163335	5	465330	EXOC3	0.0234404	0.00620019	up	up
cg06915343	0.000163445	2	240029626	HDAC4***	0.0135943	0.00386617	up	up
cg25284161	0.000163508	1	33399192		-0.0170537	0.0079209	down	up
cg19856346	0.000163628	12	56546403	MYL6B;MYL6B	-0.0125172	-0.00397524	down	down
cg12893431	0.000163683	4	56315641	CLOCK;CLOCK	0.0256327	0.000228872	up	up
cg18215293	0.000163729	5	124063914	ZNF608	0.00809124	0.0101629	up	up
cg22892760	0.000163839	10	18823005	CACNB2*;CACNB2*;CACNB2*;CACNB2*;CACNB2*;CACNB2*;CACNB2*;CACNB2*;CACNB2*;CACNB2*;CACNB2*;CACNB2*;CACNB2*;CACNB2*;CACNB2*;CACNB2*;CACNB2*;CACNB2*	0.0139331	-0.00015312	up	down
cg15954711	0.00016398	6	79943498	HMGN3;HMGN3	0.00866667	-0.00221948	up	down
cg16593552	0.00016414	11	566505	MIR210HG	0.0242237	0.00642578	up	up
cg04661592	0.000164389	16	50092452		0.0135074	-0.0076128	up	down
cg21014267	0.000164427	2	25898924		0.00807544	0.00680178	up	up
cg10886620	0.000164657	11	111889069	DIXDC1;DIXDC1	0.00846517	0.0085343	up	up
cg09444392	0.000164799	5	179781245	GFPT2	-0.0179841	-0.00062438	down	down
cg11910652	0.000164816	6	43457274	TJAP1;TJAP1;TJAP1;TJAP1;TJAP1;TJAP1;TJAP1	0.00764692	-0.00184007	up	down
cg23784228	0.00016491	16	2112395	TSC2**;TSC2**;TSC2**	0.0056854	-0.0112991	up	down
cg25910974	0.000165031	16	86463053		0.0152423	-0.00163573	up	down
cg26636806	0.000165326	16	29337471	RUNDC2C	-0.00119276	-0.0238924	down	down
cg25172859	0.000165465	10	30516514	LOC101929279	-0.0117284	-0.0081125	down	down
cg00348186	0.000165525	16	70514187		-0.00303747	-0.00116805	down	down
cg16817413	0.00016565	4	113879618	ANK2	0.068556	0.0166518	up	up
cg23809297	0.000165787	14	68932190	RAD51B**;RAD51B**;RAD51B**	0.0147999	-0.00166202	up	down
cg16181883	0.000165844	11	129738984	NFRKB;NFRKB	0.0242736	-0.000909786	up	down
cg12262610	0.000165897	7	143747350	OR2A5*	0.0262335	0.00560009	up	up
cg19717193	0.000166012	7	105162577	PUS7;PUS7	-0.0148262	-0.00641493	down	down
cg04490282	0.00016624	20	35233036	C20orf24;C20orf24;C20orf24;C20orf24;TGIF2-C20orf24	0.0198094	0.00312758	up	up
cg10644647	0.000166248	8	105520501	LRP12;LRP12	-0.0287133	-0.00975717	down	down
cg08413857	0.00016637	1	226034786	TMEM63A	0.0178312	-0.00265722	up	down
cg13422823	0.00016646	19	2107366	AP3D1;AP3D1	0.020894	0.00121108	up	up
cg14395520	0.000166524	1	1459028	ATAD3A;ATAD3A;ATAD3A	-0.0231019	-0.00106297	down	down
cg13053116	0.000166566	20	58927772		0.0120756	-0.00495819	up	down
cg05218902	0.000167032	3	25825136	NGLY1;NGLY1;NGLY1;NGLY1	-0.0169284	0.0126789	down	up
cg01376424	0.000167325	5	169434574	DOCK2	0.00227871	-0.000561561	up	down
cg07979639	0.000167397	17	18235847	SHMT1;SHMT1;SHMT1	0.0127199	-0.00385325	up	down
cg16447220	0.000167616	9	110023775		-0.0150137	-0.00332461	down	down
cg21478984	0.000167653	19	8481741	MARCH2;MARCH2;MARCH2	0.0116148	-0.00229008	up	down
cg14865398	0.000167667	19	35434615	ZNF30;ZNF30;ZNF30;ZNF30	0.0124033	0.000859819	up	up
cg26695471	0.000167728	3	100016873	TBC1D23*;TBC1D23*;TBC1D23*;TBC1D23*	0.0203129	-0.000329075	up	down
cg11370887	0.000167899	18	32821057	ZNF397;ZNF397;ZNF397;ZNF397	-0.00778335	-0.000992262	down	down
cg11271634	0.000168145	20	49368174	PARD6B	0.0185633	0.00453774	up	up
cg16750717	0.000168311	1	85156424	SSX2IP;SSX2IP;SSX2IP;SSX2IP;SSX2IP	-0.00549702	-0.00129326	down	down
cg14947789	0.000168356	14	55738283	FBXO34;FBXO34	0.00608775	0.00446904	up	up
cg10694442	0.000168797	22	20004377	ARVCF	0.0117232	-0.00313805	up	down
cg10994910	0.000168845	16	8963044	CARHSP1;CARHSP1;CARHSP1;CARHSP1;CARHSP1	-0.00841949	-0.00393075	down	down
cg25070480	0.000168866	12	42720070	PPHLN1;PPHLN1;PPHLN1;PPHLN1;PPHLN1;PPHLN1;PPHLN1;PPHLN1;ZCRB1	0.0149354	0.00477877	up	up
cg00871787	0.000168888	17	79920595		0.00529772	-0.00661244	up	down
cg00775286	0.000168894	X	21659776	CNKSR2;CNKSR2;CNKSR2;CNKSR2	-0.00457496	-0.0125182	down	down
cg27540799	0.000169132	1	2335599	RER1	0.0209774	0.00361659	up	up
cg11313971	0.000169275	8	42995265	HGSNAT	-0.0140226	-0.00536345	down	down
cg17156599	0.000169402	10	114647278		-0.0257785	0.00316352	down	up
cg04360557	0.000169426	1	33282743	S100PBP;YARS;S100PBP	-0.01826	0.00116931	down	up
cg22656997	0.000169449	19	10699364	AP1M2	0.0220135	0.00750393	up	up
cg18487668	0.000169591	17	3794445	CAMKK1;CAMKK1;CAMKK1	0.0106956	-0.00990322	up	down
cg06187252	0.000170027	5	89705784	CETN3;CETN3;CETN3;LOC731157	-0.0172742	-0.000923749	down	down
cg14237989	0.00017023	1	197329322	CRB1;CRB1;CRB1;CRB1;CRB1;CRB1	0.0451609	0.00233358	up	up
cg06726763	0.000170308	11	696194	TMEM80;TMEM80;TMEM80;DEAF1;DEAF1;TMEM80	0.00420987	0.00160371	up	up
cg14284618	0.000170519	8	38627889	TACC1	-0.00607601	-0.00332718	down	down
cg12307557	0.000170898	7	120059583	KCND2	0.00145166	-0.00625606	up	down
cg02348713	0.000171056	2	46608768	EPAS1	0.0221936	-0.00206338	up	down
cg19676100	0.000171206	2	242930485		-0.035379	0.00703363	down	up
cg22226765	0.000171586	17	73257283	GGA3;MRPS7;GGA3	0.010431	-0.00112955	up	down
cg13177758	0.000171643	15	78632572	CRABP1	-0.00539607	0.000836952	down	up
cg06595510	0.000171711	3	123080228	ADCY5;ADCY5	-0.000283618	-0.000586932	down	down
cg06851844	0.00017181	2	46707844	LOC388946	-0.00791226	-0.00987926	down	down
cg27392956	0.000171896	20	62887462	PCMTD2;PCMTD2	0.00620154	0.00995039	up	up
cg04435763	0.000172049	3	13110736	IQSEC1	0.00388478	0.00325713	up	up
cg20856444	0.000172133	20	2328240		0.0160085	-0.00439551	up	down
cg13661480	0.000172221	2	122494658	MKI67IP	-0.00419451	0.000570712	down	up
cg08551547	0.000172345	10	82619196		0.0267431	-0.00329867	up	down
cg05300156	0.000172486	1	16397567	FAM131C	0.00369894	-0.00284984	up	down
cg11300930	0.000172539	17	72769128	NAT9;NAT9;NAT9;NAT9;NAT9;NAT9;NAT9;NAT9;NAT9;NAT9;NAT9;NAT9;NAT9;NAT9;NAT9	0.0152809	0.00182496	up	up
cg00361696	0.000172726	5	139780805	ANKHD1;ANKHD1-EIF4EBP3;ANKHD1;ANKHD1	0.00572786	-0.00323004	up	down
cg17428659	0.000172837	10	45406005	TMEM72;TMEM72-AS1	0.0193536	-0.00606015	up	down
cg12115748	0.000172915	12	130961424	RIMBP2	-0.00881025	0.00037816	down	up
cg17012893	0.000172956	13	26462557	ATP8A2	-0.0388087	0.00488958	down	up
cg12499749	0.000173011	19	982979	WDR18	-0.0097825	-0.00400647	down	down
cg06333511	0.000173306	11	75622627	UVRAG	-0.0159483	-0.00387525	down	down
cg08785166	0.000173335	17	39340694	KRTAP4-1	0.0478838	0.000186186	up	up
cg18402182	0.000173579	2	72562550	EXOC6B	-0.00891487	0.00158294	down	up
cg24118197	0.000173604	15	65674523	IGDCC4	0.0355796	0.00216414	up	up
cg14317384	0.000173743	8	216788		0.0146449	-0.00516589	up	down
cg13507279	0.000174133	1	60221182	FGGY;FGGY;FGGY;FGGY	0.0132634	0.0018338	up	up
cg03162131	0.000174519	11	82905106	ANKRD42	-0.00264678	-0.00278975	down	down
cg04006143	0.000174648	4	140217312	NDUFC1	0.0495744	0.0170453	up	up
cg04867128	0.000174674	11	126624312	KIRREL3;KIRREL3;KIRREL3	0.0150307	0.0188373	up	up
cg19135406	0.000174737	4	160219852	RAPGEF2	0.0206617	-0.00163404	up	down
cg16582765	0.000175052	12	19910631		0.0176757	-0.000925664	up	down
cg00528191	0.000175123	1	33235717	KIAA1522	0.00796549	-0.00238473	up	down
cg08019528	0.000175405	22	35819272	MCM5	0.0301781	-0.00375465	up	down
cg01842837	0.000175425	12	125040237		-0.0146752	0.0014084	down	up
cg01053714	0.000175576	15	34631762	SLC12A6	-0.0333453	0.0181929	down	up
cg05591004	0.000175983	10	134015393	DPYSL4	0.015323	0.00749049	up	up
cg24023618	0.000176032	6	114292459	HDAC2	-0.0121226	-0.00112391	down	down
cg15789656	0.000176058	19	14223630	PRKACA;PRKACA	0.00938655	-6.62665e-05	up	down
cg18786479	0.000176309	1	167425134	CD247;CD247	0.00471938	-0.00220681	up	down
cg21645752	0.000176368	6	29598695	GABBR1*;GABBR1*	0.0118985	0.0128652	up	up
cg14413117	0.000176398	7	156734154		0.0159327	0.0031672	up	up
cg21263182	0.0001765	16	13491047		0.017415	-0.00550715	up	down
cg07692473	0.000177156	15	63481323	RAB8B	-0.0160781	-0.010412	down	down
cg25328202	0.000177176	4	2471289	RNF4	0.0049201	0.00411479	up	up
cg21608703	0.00017721	11	126174329	DCPS	0.00308999	-0.00868931	up	down
cg11335436	0.00017723	11	66360554	CCS;CCDC87	-0.00674547	-0.0134808	down	down
cg18306520	0.00017729	12	46123583	ARID2	0.00791189	-0.000949101	up	down
cg10231115	0.00017764	21	45724906	PFKL;PFKL	-0.0177973	-0.00126328	down	down
cg07339200	0.000177689	10	29999893	SVIL	0.00395828	0.00725615	up	up
cg26824175	0.000177707	12	9086453	PHC1;PHC1	0.0225078	-0.011847	up	down
cg23650853	0.000177966	20	3898136	PANK2;MIR103-2;PANK2;PANK2	0.00516464	-0.00428219	up	down
cg23908015	0.000178028	14	105287983	MGC23270	0.0257352	-0.00455209	up	down
cg23800693	0.000178497	7	30030958	SCRN1;SCRN1	0.0111927	-0.00131557	up	down
cg00704633	0.000178609	4	170948762	MFAP3L	0.0134323	0.00277905	up	up
cg04256394	0.000178624	5	156606860	ITK	0.0179375	0.012968	up	up
cg00108438	0.000178646	16	87347645	C16orf95;C16orf95;C16orf95	0.0238318	0.000401895	up	up
cg22149195	0.000178733	19	6045260	RFX2;RFX2	0.00968765	-0.00293622	up	down
cg14934533	0.000178988	2	62116013	CCT4	-0.00824361	0.00538624	down	up
cg08000703	0.000179049	2	16500857		0.00938903	0.0021698	up	up
cg06367823	0.000179179	12	119554152	SRRM4	0.165235	0.043447	up	up
cg10195698	0.000179526	6	10613040	GCNT2;GCNT2;GCNT2	-0.0274898	0.0111109	down	up
cg23763052	0.000179553	1	20483298		0.0204619	-0.0171891	up	down
cg06863887	0.000179598	18	61515162		0.0253422	-0.00496256	up	down
cg03786622	0.000179708	6	144205392	ZC2HC1B	-0.0167867	0.00831322	down	up
cg18475128	0.000179861	13	113432513	ATP11A;ATP11A	0.0092378	-0.0061232	up	down
cg14268155	0.0001799	6	45345940	SUPT3H;SUPT3H;SUPT3H;RUNX2;RUNX2	-0.0046918	0.0010163	down	up
cg16961235	0.000180322	5	141424581		0.0150979	0.00576478	up	up
cg19410329	0.000180741	4	71567094		-0.0230201	0.0172496	down	up
cg06579415	0.000181133	7	4011068	SDK1	0.00832655	0.00549545	up	up
cg16435723	0.000181453	2	118955269		-0.0279535	-0.00492751	down	down
cg14384510	0.000181619	7	157656774	PTPRN2;PTPRN2;PTPRN2	0.0301456	0.00832984	up	up
cg27514023	0.000181796	17	53527944		-0.0117204	-0.00895071	down	down
cg09560953	0.000181821	3	23846810	UBE2E1;UBE2E1	0.0396107	0.00908306	up	up
cg06505989	0.000182147	5	82771738	VCAN;VCAN;VCAN;VCAN	0.0146088	-0.0124728	up	down
cg01828067	0.000182154	5	140628308		0.0135034	-0.0444032	up	down
cg07708653	0.000182168	1	45794244	HPDL;HPDL	0.0286432	-0.020938	up	down
cg16354345	0.000182173	15	49012706		0.016863	0.00742482	up	up
cg16450103	0.000182512	17	41174539	VAT1	-0.00307025	-0.000784926	down	down
cg17743012	0.00018262	15	29393777	APBA2;APBA2	0.0190355	0.00268643	up	up
cg01122755	0.000182777	6	44281249	AARS2	0.022384	-0.00128214	up	down
cg18220042	0.000183435	12	49582998	TUBA1A	0.0166728	-0.00230969	up	down
cg22350200	0.000183654	7	74068466		0.0237086	0.00212158	up	up
cg09235536	0.000184056	2	222318174	EPHA4*;EPHA4*;EPHA4*	0.00918364	-0.000658172	up	down
cg10398407	0.000184195	1	40783792	COL9A2	0.00622153	0.0048871	up	up
cg11566628	0.000184449	3	172515806	ECT2;ECT2;ECT2	0.0386733	0.00586587	up	up
cg17805777	0.000184652	11	118567716		0.0259475	0.00246436	up	up
cg14360659	0.000184805	9	137029702	RNU6ATAC	0.00605032	-0.00257321	up	down
cg08797892	0.000185083	3	119885187	GPR156;GPR156	0.0255738	-0.00376485	up	down
cg20418308	0.000185496	11	60858720		0.0171341	-0.0171961	up	down
cg21944219	0.000185563	1	67523185		0.0135347	0.00364059	up	up
cg03574842	0.000185705	20	5761514	C20orf196;C20orf196;C20orf196	0.0226059	0.000909347	up	up
cg02830438	0.00018602	14	93651416	C14orf109;C14orf109;C14orf109;MOAP1	0.0101806	-0.0108066	up	down
cg02922642	0.000186028	19	8934580	ZNF558	0.00821839	-0.00237412	up	down
cg21465231	0.000186043	4	186697797	SORBS2;SORBS2;SORBS2;SORBS2;SORBS2;SORBS2	0.0306674	-0.0103127	up	down
cg06837783	0.000186216	17	79210852	C17orf56	0.0211713	-0.00781129	up	down
cg09890987	0.000186319	5	6622150	NSUN2	-0.029111	-0.00491161	down	down
cg26673648	0.000186474	5	177209285		0.0253645	-0.0300774	up	down
cg25235342	0.000186715	7	37960256	EPDR1;EPDR1;EPDR1;EPDR1;EPDR1	0.000117213	-0.00540941	up	down
cg06872185	0.000186783	1	151831144		-0.0308644	0.0172745	down	up
cg10832168	0.000186805	17	61600389	KCNH6;KCNH6	0.00471191	-0.00248398	up	down
cg26904212	0.000186953	17	7517697	FXR2;SHBG	-0.0050969	-0.0045406	down	down
cg02633838	0.000187026	2	95787034	MRPS5	-0.0108279	-0.00362573	down	down
cg02757645	0.00018722	4	160685755		-0.0301715	0.00881287	down	up
cg08659494	0.00018737	16	89167990	ACSF3;ACSF3;ACSF3	0.0175071	-0.00967488	up	down
cg00410926	0.00018771	9	35563534	FAM166B;FAM166B	0.0145549	-0.00396907	up	down
cg18736802	0.000188369	10	103455742	FBXW4	0.0202533	-0.00363361	up	down
cg00277358	0.000188623	16	71879919	ATXN1L;ATXN1L	-0.00662727	-0.00568058	down	down
cg07562918	0.000188695	9	21994435	CDKN2A;CDKN2BAS	0.0091473	-0.00609917	up	down
cg21242032	0.000188833	10	32119854	ARHGAP12;ARHGAP12;ARHGAP12;ARHGAP12;ARHGAP12;ARHGAP12	0.0321607	-0.00918742	up	down
cg16164594	0.000189084	19	45327487		0.00988372	0.00615166	up	up
cg16411683	0.000189412	1	28424201	LOC653566	-0.00797726	0.0245685	down	up
cg23071261	0.000189447	12	10921998	LOC101928162;LOC101928162	0.045346	-0.0197555	up	down
cg01130144	0.0001896	6	27806324	HIST1H2BN;HIST1H2AK	0.00758592	0.00481122	up	up
cg14380270	0.000189688	17	33700747	SLFN11;SLFN11;SLFN11;SLFN11;SLFN11	-0.00315676	3.30979e-05	down	up
cg20436206	0.000189715	5	146910671		-0.0219865	-0.00533294	down	down
cg10921702	0.000189792	6	30716324		0.0168759	0.00182018	up	up
ch.5.3135990F	0.000190238	5	166130870		-0.0120372	-0.00115831	down	down
cg13793178	0.000190327	1	26232731	STMN1;STMN1;STMN1;STMN1	0.000198784	0.00136477	up	up
cg09319291	0.000190658	20	3171084	DDRGK1	-0.0180169	-0.00103222	down	down
cg02676563	0.000190673	7	150811156	AGAP3;AGAP3;AGAP3;AGAP3;AGAP3	-0.00593336	-0.00618611	down	down
cg05750936	0.000190782	2	188404247	TFPI;TFPI	-0.00970657	0.00207878	down	up
cg09677938	0.000190797	13	23423308		0.0124611	-0.00817754	up	down
cg23489195	0.000190808	5	132184157		0.0109929	-0.00667188	up	down
cg09538401	0.00019108	11	111171330	C11orf93;C11orf92	0.00734999	-0.00534628	up	down
cg26504263	0.000191522	6	90192032	ANKRD6	0.00880942	0.000580565	up	up
cg10784785	0.000191855	16	48419812	SIAH1	-0.00984832	0.00773124	down	up
cg00804048	0.000191901	17	7210539	EIF5A;EIF5A;EIF5A;EIF5A	-0.00220487	0.00225379	down	up
cg27418906	0.000192155	20	34441971	PHF20	0.0221163	-0.0102874	up	down
cg24459384	0.000192235	20	23620547		0.0310797	0.00108717	up	up
cg25995889	0.000192264	10	50679780	ERCC6**	0.0186699	0.00258215	up	up
cg17416974	0.000192802	2	88713181		0.00709438	-0.00410923	up	down
cg09389493	0.000192838	18	48626662		0.0247271	-0.006237	up	down
cg06820993	0.000193749	12	109520491	USP30;USP30	-0.00286189	-0.00453641	down	down
cg26810640	0.000193754	14	100274553	EML1;EML1	0.0230243	0.00472491	up	up
cg25473089	0.000193839	1	201159011	IGFN1	0.0205562	-0.00812165	up	down
cg08586014	0.000193889	6	90529518	MDN1	0.00491771	-0.00285411	up	down
cg05479065	0.00019392	21	17248288	USP25;USP25;USP25	-0.00124158	-0.00121612	down	down
cg21240855	0.000194263	6	31541461	LTA;LTA	-0.01033	0.000753574	down	up
cg21056788	0.000194267	13	36944443	SPG20	0.00689317	-0.000636469	up	down
cg00494911	0.000194308	8	50821935	SNTG1	-0.0169072	-0.00122363	down	down
cg17086900	0.00019467	7	157333405	PTPRN2;PTPRN2;PTPRN2	0.00690527	-0.00381238	up	down
cg16323371	0.000194821	16	70302130	AARS	-0.0396715	0.00109451	down	up
cg14525059	0.000195171	3	128485954	RAB7A	0.0138218	-7.74421e-05	up	down
cg18078693	0.000195669	1	22150854	HSPG2;HSPG2;LDLRAD2;HSPG2;HSPG2	0.0205748	-0.00143856	up	down
cg05611731	0.000196035	10	319128		0.0165569	0.00587473	up	up
cg09100373	0.000196265	8	127708756		0.0154597	-0.0124519	up	down
cg12436723	0.000196609	14	60768723		-0.00413962	-0.00254997	down	down
cg26222035	0.000196856	17	8689015		0.0090777	0.0116456	up	up
cg13225176	0.000196874	10	5565921	CALML3-AS1;CALML3-AS1;CALML3	0.0166341	0.000772859	up	up
ch.4.154120390F	0.000197083	4	153900940		0.0110939	-0.000554396	up	down
cg12120359	0.000197188	14	65006041	HSPA2	-0.0237761	0.00717865	down	up
cg09146486	0.000197486	10	3300248		0.0267504	-0.00824884	up	down
cg14482364	0.000197604	5	58269196	PDE4D;PDE4D;PDE4D	0.0153466	-0.001207	up	down
cg05430021	0.00019772	8	123110321		0.0211951	-0.00586715	up	down
cg13487229	0.000197976	22	39267643	CBX6	-0.0140322	-0.00579319	down	down
cg02563389	0.000198046	12	116714239	MED13L	-0.00890897	-0.00209607	down	down
cg23271606	0.000198079	7	92464891	CDK6	0.00862977	0.00411678	up	up
cg26410905	0.000198153	5	179565041	RASGEF1C;RASGEF1C	0.0173441	0.00258504	up	up
cg14102055	0.0001982	9	133715238	ABL1***	-0.0267028	-0.00251359	down	down
cg11783497	0.000198219	2	113875292	IL1RN;IL1RN;IL1RN	0.0276085	0.00103168	up	up
cg09169367	0.000199969	6	74191802	MTO1;MTO1;MTO1	0.0121859	-0.00507786	up	down
cg20452215	0.000200073	18	6284896	L3MBTL4	0.021983	-0.00310144	up	down
cg22405048	0.000200177	5	118688814	TNFAIP8;TNFAIP8;TNFAIP8;TNFAIP8	0.0291178	-0.00883661	up	down
cg10469169	0.00020033	21	37421433	SETD4;SETD4;SETD4;SETD4;SETD4	0.0179942	0.00193799	up	up
cg03782858	0.000200385	16	81743786	CMIP;CMIP	0.00811247	-0.000214118	up	down
cg05539876	0.000200533	14	91124514	TTC7B	0.00742845	-0.00446184	up	down
cg00047079	0.000200568	13	79188975	RNF219	0.00940877	0.00213525	up	up
cg01558827	0.000200634	12	89746108	DUSP6;DUSP6;DUSP6;DUSP6	-0.0100532	-0.00219525	down	down
cg01172656	0.000200734	10	64893120	NRBF2;NRBF2	0.00599306	0.00156463	up	up
cg06483014	0.000201107	21	40118438	LINC00114;LINC00114;LINC00114	-0.00017069	0.00527121	down	up
cg11245540	0.000201344	19	1026489	CNN2;CNN2;CNN2;CNN2;CNN2;CNN2;CNN2;CNN2	-0.00129414	0.0049813	down	up
cg18796287	0.000201488	5	138730886	LOC389333	0.00946665	-0.0038623	up	down
cg27425127	0.000202158	1	100318221	AGL;AGL;AGL;AGL;AGL	-0.0191013	-0.00425487	down	down
cg10723020	0.000202159	2	208393829	CREB1;CREB1	-0.00130355	0.00380079	down	up
cg10212045	0.000202689	17	9976506	GAS7	0.0208642	-0.00669255	up	down
cg20759345	0.000202728	11	86745909		0.00343614	-0.00190698	up	down
cg12644564	0.000202868	12	133300778		0.022747	-0.0249912	up	down
cg09785540	0.000202911	15	79649977	TMED3	0.0379297	0.00533294	up	up
cg14432650	0.000202958	1	29508586	SRSF4;SRSF4	-0.00355566	0.00247082	down	up
cg05704832	0.000203201	1	226308547		0.0102197	-0.00280298	up	down
cg23812679	0.00020336	3	57985453		-0.00814789	-0.00298687	down	down
cg26902529	0.000203365	X	17963124		-0.0089633	-0.00483068	down	down
cg02705792	0.000203495	6	44866054	SUPT3H;SUPT3H	-0.0172109	-0.00147306	down	down
cg10546626	0.000203552	20	57424521	GNASAS;GNAS	0.0307761	7.10835e-05	up	up
cg27051968	0.000203611	22	39160642		-0.0177345	0.00242195	down	up
cg19812018	0.000203677	17	55824035	CCDC182	0.0204286	0.0100277	up	up
cg01758993	0.000203711	20	44993436	SLC35C2;SLC35C2;SLC35C2	-0.021276	-0.00715552	down	down
cg13106987	0.000203898	6	143770080	ADA*T2	-0.0118449	-0.011671	down	down
cg10259063	0.000204197	10	76524019		0.0321479	-0.00189998	up	down
cg05929775	0.00020428	4	5570314	EVC2;EVC2	0.0183333	0.00443292	up	up
cg12912245	0.000204309	7	128355632	FAM71F1	0.0378017	0.00390091	up	up
cg23401459	0.000204364	17	1027840	ABR;ABR	0.00230218	0.000988383	up	up
cg15669749	0.000204384	10	120553519		0.0126768	0.00037937	up	up
cg18577003	0.000204519	6	84619753	CYB5R4	-0.017686	-0.000373352	down	down
cg09938016	0.000204627	2	71158623	VAX2	0.00642512	0.00203454	up	up
cg21314496	0.000205007	1	113615715	LRIG2;LOC100996251	0.00716132	0.000182594	up	up
cg03048529	0.000205157	5	95019532	SPATA9;SPATA9;SPATA9;SPATA9;SPATA9	0.0209215	-0.00143442	up	down
cg01755353	0.000205179	3	127682210	KBTBD12;KBTBD12	0.0270856	-0.00177991	up	down
cg08405073	0.000205332	19	11456857	CCDC159;TMEM205;TMEM205;TMEM205;TMEM205;TMEM205;TMEM205	0.0130322	0.00628523	up	up
cg15084467	0.000205538	1	242011057	EXO1;EXO1;EXO1	0.0121609	0.00305419	up	up
cg00550540	0.000206123	4	138977444	LINC00616	0.0118721	0.00208268	up	up
cg05423317	0.000206275	4	185739785	ACSL1;ACSL1	0.0182052	0.00336867	up	up
cg15122936	0.0002064	4	163407197		-0.0196789	-0.00191596	down	down
cg09303375	0.000206518	15	93765202		-0.0271354	0.00881459	down	up
cg11930279	0.000206618	12	12022652	ETV6	-0.00653176	0.00261357	down	up
cg05960363	0.000206685	12	123943637	SNRNP35;SNRNP35;SNRNP35	-0.00253517	-0.017973	down	down
cg17540006	0.000206945	10	104677909	CNNM2;CNNM2;CNNM2	-0.00529438	0.000805247	down	up
cg27266301	0.00020804	6	52931080	FBXO9;FBXO9	-0.00242627	0.00453265	down	up
cg13967527	0.000208152	12	123154242		0.0203074	-0.012708	up	down
cg16242198	0.000208264	1	223925178	CAPN2;CAPN2	0.0213793	-0.00662813	up	down
cg01565303	0.000208546	7	151581757		0.0170602	0.00059161	up	up
cg05337228	0.000208552	11	70419071	SHANK2;SHANK2	0.0326044	-0.00570839	up	down
cg18018916	0.000208658	6	170051697	WDR27;WDR27	0.0102194	-0.00596293	up	down
cg00249093	0.000208821	19	5804642		0.0922291	-0.004438	up	down
cg22296009	0.000208961	19	50990689		0.0156879	0.00506541	up	up
cg05404865	0.000208995	15	51683249	GLDN	0.0154509	0.000964475	up	up
cg21779896	0.000209101	5	86562397		0.0118463	0.00165295	up	up
cg13730735	0.000209169	18	60242731	ZCCHC2;ZCCHC2	0.0191175	-0.00500165	up	down
cg24342966	0.000209253	11	61913268	INCENP;INCENP	-0.00127016	-0.00272056	down	down
cg19096389	0.000209329	17	48680468	CACNA1G;CACNA1G;CACNA1G;CACNA1G;CACNA1G;CACNA1G;CACNA1G;CACNA1G;CACNA1G;CACNA1G;CACNA1G;CACNA1G;CACNA1G;CACNA1G;CACNA1G	0.0138819	-0.0019656	up	down
cg24042496	0.000209906	11	117497929	DSCAM*L1	0.00839121	0.00141801	up	up
ch.1.113470988R	0.000210214	1	113669465		0.0161259	0.0027413	up	up
cg24652994	0.000210404	7	122011261	CADPS2;CADPS2;CADPS2	0.0226441	-0.00565817	up	down
cg16183081	0.000210789	3	75376460		0.0164628	-0.000909444	up	down
cg09826002	0.000210803	1	16174366	SPEN;FLJ37453;SPEN	-0.00497486	0.0026599	down	up
cg02789072	0.000210861	7	16359343	ISPD;ISPD	0.0102443	0.00566653	up	up
cg19405040	0.000210935	2	189927933	COL5A2	0.0273024	0.00609657	up	up
cg08797793	0.000210962	17	15602875	ZNF286A;ZNF286A;ZNF286A;ZNF286A;ZNF286A;ZNF286A;ZNF286A;ZNF286A;ZNF286A;ZNF286A	0.00294234	0.00166151	up	up
cg07166703	0.0002114	1	46471211	MAST2	-0.00557906	-0.00485545	down	down
cg24512134	0.000211512	21	32490996	TIAM1	0.0166814	0.00814611	up	up
cg11294782	0.000212164	3	10487409	ATP2B2;ATP2B2	0.0171919	0.00374041	up	up
cg21762534	0.000212172	19	17580568	SLC27A1	-0.0185137	-0.00424603	down	down
cg10783331	0.000212639	1	75218347	TYW3;TYW3;TYW3	-0.0218544	-0.00456137	down	down
cg01049850	0.000212656	17	17733622	SREBF1;SREBF1	0.0362985	-0.00697581	up	down
cg02567465	0.000212718	10	112572606	RBM20	-0.00674063	0.00390445	down	up
cg18353178	0.000213048	20	23401263	NAPB	-0.00194608	-0.00189657	down	down
cg08522428	0.000213073	22	38902511	DDX1*7;DDX1*7	-0.00609622	-0.00382417	down	down
cg10055047	0.000213103	1	153941689	SLC39A1;SLC39A1;CREB3L4;CREB3L4;CREB3L4;CREB3L4;CREB3L4;CREB3L4	-0.00960735	0.00485308	down	up
cg14612294	0.000213359	1	164528498	PBX1**	-0.0174774	-0.00251378	down	down
cg22676038	0.000213459	3	171844746	FNDC3B;FNDC3B	0.0205219	0.00286174	up	up
cg21142133	0.000213607	16	30005116	HIRIP3;HIRIP3;HIRIP3;HIRIP3	-0.0126474	0.00204417	down	up
cg13863617	0.00021369	12	8186708	FOXJ2	0.0163225	0.00552602	up	up
cg15310652	0.000213761	20	23120353		0.0133835	0.00747673	up	up
cg23926148	0.000214039	11	304037		0.0151764	-0.00111081	up	down
cg00062367	0.000214226	14	69950116	FLJ44817	0.0193846	0.00586099	up	up
cg04426007	0.000214676	4	166129241	KLHL2*	-0.00800819	-0.0020602	down	down
cg01749885	0.000214722	3	32927676	TRIM71	0.00901484	-0.00212437	up	down
cg00817885	0.000214825	X	105281285	SERPINA7	0.0271102	0.00537558	up	up
cg13229932	0.000214884	3	89215079	EPHA3;EPHA3	0.0165013	-0.00235667	up	down
cg02085660	0.000215071	8	145751749	LRRC24;MGC70857	0.0351599	0.0145579	up	up
cg26869675	0.0002151	19	30491655	URI1;URI1;URI1	0.026833	0.00371101	up	up
cg00325558	0.00021541	1	101003337	GPR88	0.0151477	-0.00472862	up	down
cg17157466	0.000215626	11	60414485	LINC00301	-0.00875498	-0.0100062	down	down
cg11305382	0.00021601	X	39461236		-0.0178649	-0.00130915	down	down
cg20330630	0.00021613	15	74660375	CYP11A1	0.0355376	0.000588829	up	up
cg12232308	0.000216134	6	30711580	IER3;FLOT1	-0.00693585	0.00214525	down	up
cg14686492	0.000216144	1	12600019		0.00718222	-0.0108083	up	down
cg03307401	0.000216306	19	51568260	KLK13	-0.00639594	-0.00154727	down	down
cg24561952	0.000216432	11	5567996	OR52H1	0.0155659	-0.00172062	up	down
cg04212846	0.000216479	21	36168008	RUNX1;RUNX1	0.029272	0.000201733	up	up
cg04607334	0.000216739	17	27568523		0.00587378	0.00232838	up	up
cg15996768	0.000217057	9	118966641	PAPPA	0.0232254	0.000347048	up	up
cg26506725	0.000217276	6	31587990	BAT2	0.00581725	0.00411056	up	up
cg11913072	0.000217324	19	11404605		0.0112906	0.00437072	up	up
cg27357344	0.000217453	6	83903015	RWDD2A;PGM3;PGM3;PGM3;PGM3	-0.00407594	-0.000140251	down	down
cg22005853	0.000217541	11	507426	RNH1;RNH1;RNH1;RNH1;RNH1;RNH1;RNH1;RNH1	-0.00110014	0.00206419	down	up
cg16812566	0.000217547	16	68464675	SMPD3	0.0231687	-0.0022289	up	down
cg02252240	0.00021807	5	132202715	UQCRQ;GDF9;GDF9;UQCRQ;GDF9;GDF9;GDF9	0.015615	-0.000338504	up	down
cg16039071	0.00021812	6	43968282	C6orf223	0.00835036	0.0024063	up	up
cg04534231	0.000218225	7	4201557	SDK1;SDK1	-0.0128937	-0.000639286	down	down
cg12429241	0.000218368	2	191300521	MFSD6	0.0443483	-0.00604128	up	down
cg08800985	0.000218409	1	84850933	UOX	0.010649	-0.00096842	up	down
cg24624022	0.000218414	1	51774912	TTC39A;TTC39A;TTC39A;TTC39A;TTC39A;TTC39A;TTC39A;TTC39A;TTC39A;TTC39A;TTC39A;TTC39A	0.0145583	-0.00638989	up	down
cg21616142	0.000218966	22	28076037		0.0246003	-0.00348035	up	down
cg01568488	0.000219001	X	37767516		0.00776306	0.0125588	up	up
cg06180846	0.000219039	7	1481453	MICALL2	0.0321528	-0.000243626	up	down
cg18768426	0.000219381	5	172653722		-0.0103324	-0.00593427	down	down
cg12019046	0.00021951	13	27259900	WASF3	0.0191226	-0.00589632	up	down
cg11385165	0.00021954	10	105388937	SH3PXD2A	0.010808	-0.00169905	up	down
cg16677528	0.000220008	2	113671813	IL1F7;IL1F7;IL1F7;IL1F7;IL1F7	0.0140534	-0.00240882	up	down
cg04362711	0.000220283	16	88564247	ZFPM1	0.00522567	0.00345272	up	up
cg16536450	0.000220288	9	139658896	LCN15	0.011513	-0.00632234	up	down
cg17511195	0.000220456	1	95007541	F3	0.00761281	-0.00355078	up	down
cg12835806	0.000220491	16	2812435	SRRM2	0.0140719	0.00221115	up	up
cg23895262	0.000220529	15	40380996	BMF;BMF;BMF;BMF	0.0163643	-0.000486432	up	down
cg10876812	0.00022056	16	5111750	C16orf89;C16orf89	0.0337345	-0.00307747	up	down
cg22345179	0.000220583	14	52939966	TXNDC16;TXNDC16	0.00292421	0.0040256	up	up
cg27235896	0.000220603	4	156135578	NPY2R	0.0233229	-0.00138656	up	down
cg13883256	0.000220753	5	99871555	FAM174A	0.0146851	-0.00161414	up	down
cg26517084	0.000221062	1	211752193	SLC30A1	-0.00335145	0.00340151	down	up
cg04364540	0.000221072	10	116582297	FAM160B1;FAM160B1	0.00174465	-0.00037607	up	down
cg02333281	0.000221142	10	6636970		0.0252509	-0.00348906	up	down
cg22297923	0.00022122	5	114738400		0.0243041	-0.00926772	up	down
cg10466332	0.000221405	6	145669313		0.0180863	-0.00184258	up	down
cg01118078	0.000221459	20	33297179	TP53***	0.0133157	-0.0039589	up	down
cg03959661	0.000221497	2	207139348	ZDBF2	-0.00950585	-0.0011601	down	down
cg27099910	0.00022207	17	64992891	CACNG4	0.00692212	0.00845328	up	up
cg26655856	0.00022208	16	88977887	CBFA2T3;CBFA2T3	0.000858555	0.00219056	up	up
cg00147424	0.000222158	11	3829236	PGAP2;PGAP2;PGAP2;PGAP2;PGAP2;PGAP2;PGAP2;PGAP2;PGAP2;PGAP2;PGAP2;PGAP2;PGAP2;PGAP2;PGAP2;PGAP2;PGAP2;PGAP2;PGAP2;PGAP2;PGAP2;PGAP2	-0.00828793	-0.00404648	down	down
cg18447143	0.000222531	11	74461705	RNF169	0.044235	0.00127541	up	up
cg01683278	0.00022271	1	22186349	HSPG2;HSPG2	0.0141571	0.00529695	up	up
cg23353982	0.00022347	16	30103089	TBX6	0.0107099	-0.00380299	up	down
cg12082702	0.000223683	7	18534294	HDAC9;HDAC9;HDAC9;HDAC9;HDAC9	-0.000767894	-0.0126537	down	down
cg20540963	0.000224243	7	99699158	MCM7;MCM7;MCM7;MCM7;MCM7;AP4M1;AP4M1	-0.00302192	-0.00108592	down	down
cg01412400	0.000225044	17	78876726	RPTOR**;RPTOR**	0.02135	-0.000472512	up	down
cg12142657	0.000225149	10	127860157	ADA*M12;ADA*M12;ADA*M12;ADA*M12;ADA*M12	0.0100505	0.000172922	up	up
cg19206728	0.000225249	12	39734162	KIF21A;KIF21A;KIF21A;KIF21A;KIF21A;KIF21A;KIF21A;KIF21A	0.017321	0.0130056	up	up
cg08890568	0.000225407	15	34654971	LPCAT4;LPCAT4	5.18539e-05	-0.00465681	up	down
cg15911500	0.000225575	19	45927257	ERCC1;ERCC1;ERCC1	0.00108902	0.00109336	up	up
cg00219578	0.000225707	15	56657280	TEX9	-0.0185852	-0.00110774	down	down
cg13516655	0.000225871	8	67526293	MYBL1;MYBL1	-0.00240253	0.00480379	down	up
cg15336091	0.000225878	6	26028624	HIST1H4B	0.0230738	-0.0011724	up	down
cg10040541	0.000225933	8	19520584	CSGALNACT1;CSGALNACT1	-0.0113443	-0.00368515	down	down
cg26478409	0.00022596	15	73994777	CD276;CD276	0.0307127	-0.00383418	up	down
cg21960828	0.000226018	4	7056452	TADA*2B	-0.0117033	0.00478265	down	up
cg12641387	0.000226227	1	225139276	DNAH14;DNAH14;DNAH14	0.0217206	0.00507998	up	up
cg24501676	0.00022628	6	89949442		0.0307366	-0.00363778	up	down
cg01447660	0.000226649	2	69152678		0.0257118	-3.49234e-05	up	down
cg02585745	0.000226762	13	114115018	DCUN1D2	0.00705932	0.00325721	up	up
cg17073323	0.000226795	3	12876902	RPL32;RPL32;RPL32	-0.00282132	-0.0176915	down	down
cg21573258	0.000226802	20	50793859	ZFP64;ZFP64;ZFP64;ZFP64	-0.0282823	-0.000878482	down	down
cg19213407	0.000226998	11	121339002	SORL1	-0.0157049	-0.000516495	down	down
cg20441689	0.00022714	17	47575229	NGFR	-0.0036963	0.000616737	down	up
cg02818910	0.000227367	2	1941247	MYT1L	0.00841381	-0.00289985	up	down
cg26327689	0.000227688	17	37673793	CDK12***;CDK12***;CDK12***;CDK12***	0.0151272	-0.00227612	up	down
cg10060208	0.000227872	17	62160034	ERN1*	0.024242	-0.00137196	up	down
cg02005758	0.000228097	3	128454730	RAB7A	-0.0260973	0.00160214	down	up
cg22650146	0.000228528	1	221915355	DUSP10;DUSP10;DUSP10;DUSP10	-0.00758224	0.00249892	down	up
cg04106782	0.000228535	3	14851883		-0.0145453	-0.00428189	down	down
cg25541887	0.000228746	9	91694419	SHC3	-0.00897228	0.00379471	down	up
cg08692420	0.000228875	17	8923621	NTN1*	0.0164335	-0.0046713	up	down
cg13475248	0.000229082	6	84234378	PRSS35;PRSS35	0.00704008	0.00490704	up	up
cg15356180	0.000229344	10	74317114	MICU1;MICU1	0.026698	0.00896597	up	up
cg03644984	0.000229524	7	82286378		0.0189731	0.00261189	up	up
cg07069459	0.000229618	6	166958189	RPS6KA2;RPS6KA2	-0.028744	0.00758736	down	up
cg09868640	0.000229676	15	27539735	GABRG3	0.0122412	0.00523601	up	up
cg26848371	0.000229765	12	56659530	COQ10A	-0.00932166	-0.0108566	down	down
cg13615044	0.000229784	19	39421255	MRPS12;SARS2;MRPS12;MRPS12;SARS2	-0.0174599	-0.00132333	down	down
cg18409705	0.000230232	2	163200405	GCA	-0.0151071	0.00149416	down	up
cg27640833	0.000230319	3	128713016	KIAA1257	-0.00562275	-0.00508071	down	down
cg11451266	0.000230348	17	77657557		-0.0247616	0.00324102	down	up
cg09967956	0.000230378	3	194354452	TMEM44;TMEM44;TMEM44;TMEM44	0.0102256	-0.00374559	up	down
cg02727080	0.000230478	6	20741252	CDKAL1	-0.0302473	-0.00906183	down	down
cg26176141	0.000230535	17	80875746	TBCD	0.0473931	0.000839841	up	up
cg18044415	0.000230859	8	56013536	XKR4	-0.0210785	-0.019421	down	down
cg07735777	0.000231323	7	140715095	MRPS33;MRPS33	-0.0209807	0.00628998	down	up
cg01271126	0.000231354	22	48718268		0.0295046	0.00202224	up	up
cg22391477	0.000231501	8	110552800	EBAG9;EBAG9;EBAG9	0.00501864	0.00383799	up	up
cg19094022	0.000231517	3	140993262	PXYLP1;PXYLP1;PXYLP1	0.00920768	-0.000771566	up	down
cg09080721	0.000232174	10	35361575	CUL2;CUL2;CUL2;CUL2	0.0667338	-0.00871837	up	down
cg22606460	0.000232616	9	138152850		-0.0895784	-0.00561853	down	down
cg27103685	0.000232704	20	47895131	C20orf199;SNORD12C;C20orf199;C20orf199;ZNFX1	0.0033183	0.00376502	up	up
cg00631939	0.000233085	18	59856275	KIAA1468	-0.029626	0.0104076	down	up
cg06200449	0.000233228	7	45932989	IGFBP1	0.0842841	0.0132502	up	up
cg02632203	0.000233472	2	121744452	GLI2*	-0.0132682	-0.00229582	down	down
cg15371739	0.000233485	7	123242908	NDUFA5;NDUFA5;ASB15	-0.00662109	-0.0160194	down	down
cg11298077	0.000233732	17	35569195	ACACA;ACACA;ACACA;ACACA;ACACA	0.0193664	0.00335174	up	up
cg07096410	0.000233733	5	176965	PLEKHG4B	0.00788455	-0.00302843	up	down
cg18699598	0.000233868	8	37190984	MIR1268A	0.0155445	0.00662545	up	up
cg20809511	0.000233938	1	39967061	BMP8A	0.168327	0.0751337	up	up
cg18849793	0.000233974	10	120546330		0.0165015	-0.00162121	up	down
cg10482024	0.000234663	1	65613042	AK3L1;AK3L1;AK3L1	0.0109037	-0.000279459	up	down
cg17590224	0.000235001	6	70142461		0.0277503	0.0140632	up	up
cg26066559	0.000235079	18	31419954		0.0314092	0.0501403	up	up
cg03841750	0.000235526	15	70244882		0.0219847	0.0139682	up	up
cg08352444	0.000235585	11	134395183		0.0175362	-0.00978365	up	down
cg23669009	0.000235741	5	61672140	KIF2A;KIF2A;KIF2A;KIF2A	-0.00585774	0.014898	down	up
cg15381080	0.000236517	22	19712741		0.03661	0.00418018	up	up
cg01075559	0.000236577	1	2537774	MMEL1	-0.0116242	0.00609752	down	up
cg26786136	0.000236852	7	36233268	EEPD1	0.0328228	-0.00219672	up	down
cg06617217	0.000236965	12	56708578	CNPY2	0.000161592	-0.0145692	up	down
cg14321245	0.000237093	17	34314768	CCL14;CCL14;CCL14-CCL15;CCL14-CCL15	0.029804	-0.00597542	up	down
cg25450244	0.000237358	3	48803105	PRKAR2A	0.0201831	-0.00286745	up	down
cg06789764	0.000237658	7	45953207	IGFBP3;IGFBP3	0.0285242	-0.0202695	up	down
cg19910940	0.000237887	1	91605041		0.0150438	-0.00454717	up	down
cg06332666	0.000238002	2	128521022	WDR33;WDR33	0.0219687	-0.0112719	up	down
cg13274594	0.000238033	19	51906879		0.0130874	-0.00237367	up	down
cg08443767	0.000238121	4	79860227	PAQR3	0.00587105	-0.00412621	up	down
cg25770411	0.0002386	7	73946901	GTF2IRD1;GTF2IRD1	0.0136322	-0.0097766	up	down
cg01174459	0.000238628	12	105761853	C12orf75	-0.0147454	0.000851732	down	up
cg06477805	0.000238999	3	61912802	PTPRG	0.0212861	0.00232106	up	up
cg03909284	0.000239377	17	71171496		0.0182906	-0.00374216	up	down
cg26922444	0.000239451	6	24911204	FAM65B	0.0147414	0.0108907	up	up
cg23154636	0.000239519	3	44611752	ZKSCAN7;ZKSCAN7;ZKSCAN7;ZKSCAN7;ZKSCAN7	0.00686395	-0.0037063	up	down
cg16450214	0.000239532	20	37531196	PPP1R16B;PPP1R16B	-0.0128576	0.00273481	down	up
cg08526825	0.000240014	16	2802229	SRRM2;LOC100128788	0.0253962	-0.010686	up	down
cg01584991	0.000240337	1	43523558		0.0239591	-0.00299151	up	down
cg24969728	0.000240383	17	10559513	MYH3	-0.0179561	-0.00325927	down	down
cg01984656	0.000240494	17	80212821	CSNK1D*;CSNK1D*	0.00608839	0.00433675	up	up
cg09290330	0.000240496	10	35381027	CUL2	0.0343256	0.0147345	up	up
cg06750635	0.000240811	11	108093419	ATM;NPAT	-0.00360927	0.0014012	down	up
cg21582582	0.000241271	3	182698605	DCUN1D1	-0.0275373	-0.00787402	down	down
cg19490266	0.000241317	1	153949898	JTB;JTB	-0.00863021	0.000236575	down	up
cg21337074	0.000241411	16	57515799	DOK4	0.0460759	0.00201279	up	up
cg26784822	0.000241558	2	151340750	RND3	-0.0306003	0.00359687	down	up
cg12223562	0.000241568	2	95614531		-0.0568987	0.0300595	down	up
cg09817374	0.000242066	22	42998627	POLDIP3;POLDIP3;POLDIP3;POLDIP3	0.00169681	-0.00127538	up	down
cg10661816	0.000242209	1	114302261	PHTF1	0.00376182	-0.00165885	up	down
cg01740135	0.000242463	X	42638571	PPP1R2P9	0.359302	0.156751	up	up
cg01561916	0.000242881	2	43020169	HAAO	-0.00727328	-0.000297725	down	down
cg12267283	0.000242931	7	157267422		-0.00501259	0.00198304	down	up
cg07397027	0.000243594	15	63816955	USP3;USP3;USP3;USP3	0.0120065	-0.00442819	up	down
cg22491683	0.000243619	17	62664239		-0.00205153	0.0107748	down	up
cg06961839	0.000243839	11	66488853	SPTBN2;SPTBN2	0.0188612	-0.00181814	up	down
cg20250109	0.000243846	8	94363923	LINC00535	0.0232786	0.00096482	up	up
cg03554089	0.000244408	X	73071041	XIST	-0.0373939	0.0286532	down	up
cg21912093	0.000244918	14	73704842	PAPLN	-0.00839331	-0.00182253	down	down
cg07291958	0.000245221	2	26785531	C2orf70	-0.00651169	-0.000580826	down	down
cg15202609	0.000245233	5	96876834		0.033536	-0.000404083	up	down
cg26675326	0.000245233	7	15725086	MEOX2	-0.0111309	-0.00324144	down	down
cg05610148	0.000245762	1	2517425	C1orf93	0.00128266	-0.00373446	up	down
cg02434860	0.000245776	5	108084635	FER*;FER*;FER*;FER*;FER*	0.00859508	0.00145629	up	up
cg17304262	0.000245796	5	140071104	HARS;HARS2;HARS2	0.0120031	0.00489828	up	up
cg05435739	0.000246011	2	46303572	PRKCE	0.0126921	-0.0222485	up	down
cg15672331	0.000246505	15	85923765	AKAP13;AKAP13	-0.00563632	0.0021293	down	up
cg11831646	0.00024659	15	97535477		0.0182298	-0.0364122	up	down
cg13808592	0.00024669	2	164206540		0.0298375	-0.00261166	up	down
cg12604162	0.000246812	1	6086148	KCNAB2*;KCNAB2*	0.00987532	-0.00354183	up	down
cg10783206	0.00024695	12	19636888	AEBP2;AEBP2;AEBP2	0.00241774	-0.0106801	up	down
cg02471248	0.000247415	6	152489392	MIR3163;SYNE1;SYNE1	-0.0187041	-0.00191721	down	down
cg24004547	0.000247523	1	155114309	DPM3;DPM3	0.028189	0.00170711	up	up
cg00591500	0.000247639	16	88462508		0.0251242	0.000709976	up	up
cg11602546	0.000247642	11	77705828	INTS4	0.00536194	-0.00148862	up	down
cg03054600	0.000247697	18	29523728	KIAA1012	0.00619153	-0.00421195	up	down
cg13402916	0.000248213	7	4917530	RADIL	0.0141382	-0.00404494	up	down
cg22174789	0.000248377	19	36601100	OVOL3	0.0269407	-0.00342922	up	down
cg15119954	0.000248403	17	76358759	LOC101928674;LOC101928674;LOC101928674;LOC101928674;LOC101928674;LOC101928674	-0.011692	0.00239908	down	up
ch.7.1100907F	0.00024849	7	47388000	TNS3	0.0037721	0.00743337	up	up
cg00774457	0.000248982	2	58479214		-0.0215545	-0.0022851	down	down
cg19886701	0.000249399	8	49335128		0.0216153	-0.0062696	up	down
cg12840024	0.000249683	8	21916256	EPB49;EPB49;EPB49;EPB49;EPB49;EPB49	0.0107375	0.00326386	up	up
cg16602189	0.000250025	3	47448306	PTPN2***	-0.012252	0.000745209	down	up
cg10863939	0.000250054	1	202114022	ARL8A;ARL8A	0.00410989	-2.62201e-05	up	down
cg04481779	0.000250072	6	137366125	IL20RA;IL20RA	-0.0305268	-0.00946848	down	down
cg02010894	0.000250131	19	16653629	CHERP	-0.00231549	0.00146089	down	up
cg20862561	0.000250383	19	37701665	ZNF585B	-0.00958741	0.00147078	down	up
cg00090782	0.000250794	10	43248870		0.010847	0.00115451	up	up
cg22858500	0.000250863	10	18629006	CACNB2*;CACNB2*;CACNB2*;CACNB2*;CACNB2*;CACNB2*;CACNB2*;CACNB2*	0.0492214	0.0061592	up	up
cg09886179	0.000250959	5	145214993	PRELID2;PRELID2;PRELID2	-0.00711506	-0.00116819	down	down
cg11726150	0.000251153	6	31845172	SLC44A4	0.0158886	-0.00200376	up	down
cg18521362	0.000251265	2	62390918		0.0145634	0.000230909	up	up
cg23584554	0.000251373	14	77224704		0.0206055	-0.000271312	up	down
cg03794590	0.000251503	7	72085109	TYW1B	0.0325889	0.0140951	up	up
cg13539115	0.000251849	3	52312860	WDR82	0.0222486	0.000464775	up	up
cg11190498	0.000251962	17	79130988	AATK	-0.0229179	-0.00278937	down	down
cg05369378	0.000252075	3	155166158		0.00505243	0.00587085	up	up
cg06277814	0.000252425	19	12901481	JUNB	-0.000522429	0.00170667	down	up
cg25733613	0.000252573	11	111637437	PPP2R1B;PPP2R1B	0.0152667	0.00514148	up	up
cg14260521	0.000252623	10	45496672	ZNF22;C10orf25	-0.00876858	0.00322518	down	up
cg13564402	0.000253213	3	40299694	MYRIP;MYRIP;MYRIP;MYRIP;MYRIP;MYRIP;EIF1B-AS1	-0.00208151	0.0013462	down	up
cg15111883	0.000253278	5	142225165	ARHGAP26**;ARHGAP26**	0.0224031	0.00555888	up	up
cg00849435	0.000253623	19	14607052	GIPC1;GIPC1;GIPC1;GIPC1;GIPC1;GIPC1	-0.00613749	3.01525e-05	down	up
cg15014491	0.000253728	7	29865936	WIPF3	-0.00599459	0.00496546	down	up
cg03924822	0.000253947	16	23573013	UBFD1	0.00898221	0.00221061	up	up
cg02676262	0.000253963	10	134527606	INPP5A	0.00880056	-0.00298717	up	down
cg10231344	0.00025435	10	104952243	NT5C2;NT5C2	-0.00820819	-0.00399721	down	down
cg27354620	0.000254368	5	179285854	C5orf45;C5orf45	-0.00104212	-0.000915743	down	down
cg06183689	0.000254599	17	42042199	PYY	0.0165776	0.00376925	up	up
cg03662475	0.000254649	6	168419522	KIF25;KIF25	0.021915	0.00155252	up	up
cg14150743	0.000254731	15	80215789	ST20;ST20;ST20;ST20;ST20-AS1;ST20-MTHFS	0.000646551	0.0013944	up	up
cg24991640	0.000254923	20	61542949	DIDO1;DIDO1;DIDO1;DIDO1	0.0120586	0.00549433	up	up
cg02080682	0.000255035	2	200954524		0.016275	0.000199353	up	up
cg15824046	0.000255137	5	6577967		-0.0268804	-0.00178327	down	down
cg19091830	0.000255329	5	180286094	ZFP62	0.0142019	-0.000764412	up	down
cg24505103	0.000255389	21	40685639	BRWD1;BRWD1;BRWD1;BRWD1;BRWD1;BRWD1;BRWD1-IT2	-0.00553776	-0.00072375	down	down
cg08519797	0.00025564	1	18054811		0.0164549	0.00128073	up	up
cg10752589	0.000255648	3	139076067		0.0133412	-0.00501155	up	down
cg04969203	0.00025581	20	3232711	C20orf194	0.0123575	-0.000111022	up	down
cg15384301	0.000255987	7	152525453	ACTR3B;ACTR3B	-0.00840785	-0.00687982	down	down
cg16012388	0.000256006	10	60275541	BICC1	0.0321269	0.0086428	up	up
cg15988843	0.000256021	1	1092940		-0.0121521	-0.00394112	down	down
cg17516427	0.000256054	4	68332254		0.0165246	-0.00166141	up	down
cg11704839	0.000256335	2	191078893	HIBCH;HIBCH	0.016068	-0.0154048	up	down
cg18753294	0.000256491	7	23718155		-0.0155894	0.000532786	down	up
cg15157213	0.00025657	16	89473783	ANKRD11;ANKRD11;ANKRD11;ANKRD11	-0.00936651	-0.000176357	down	down
cg18147041	0.000256812	2	15286949		0.0124255	-0.00736126	up	down
cg14698932	0.000257071	13	34088638		0.0120239	0.00425277	up	up
cg20574820	0.000257074	4	81230962		-0.00749876	-0.000690802	down	down
cg08266272	0.000257254	10	3579366	LOC105376360	0.0327019	0.00137323	up	up
cg18860024	0.000257324	5	29906701		-0.00960532	0.00134938	down	up
cg17207395	0.000257942	18	60669691		-0.00144436	-0.00644575	down	down
cg03971715	0.00025808	2	52859804		0.0213128	0.00392471	up	up
cg23227674	0.000258374	11	85438818	SYTL2;SYTL2;SYTL2;SYTL2;SYTL2	0.00232717	-0.00362381	up	down
cg07885039	0.00025855	3	143690495	C3orf58	0.00407524	-0.00248094	up	down
cg17136264	0.000258637	17	6525465	KIAA0753	0.0205434	0.000450939	up	up
cg26834083	0.000258703	18	12737461		0.0263001	-0.00924167	up	down
cg14322063	0.000259077	1	231663403	TSNAX;TSNAX-DISC1;TSNAX-DISC1;TSNAX-DISC1;TSNAX-DISC1;TSNAX-DISC1;TSNAX-DISC1;TSNAX-DISC1;TSNAX-DISC1	0.00680275	-0.0108661	up	down
cg17471757	0.000259627	1	53370852	ECHDC2;ECHDC2;ECHDC2	-0.0244535	0.0143778	down	up
cg08944940	0.000259764	1	39643664	MACF1	0.016621	0.00133119	up	up
cg19693494	0.000259852	1	151043024	GABPB2	0.00852008	-0.000325497	up	down
cg23282025	0.000260069	2	170438425		-0.00770517	0.000451638	down	up
cg06953937	0.00026082	18	51688988	MBD2	0.0043397	0.00433099	up	up
cg17498811	0.000261002	1	39391925	RHBDL2;RHBDL2	0.0544654	0.00277531	up	up
cg24700968	0.000261013	5	76244446		0.0227194	-0.00247866	up	down
cg02892885	0.000261914	13	52157787	WDFY2	0.00873651	0.000952264	up	up
cg08073365	0.000262014	X	135638873	VGLL1	0.0211196	0.00872531	up	up
cg17291798	0.000262056	22	30221200	ASCC2;ASCC2	0.00570115	-0.0669216	up	down
cg04409030	0.000262246	12	93963292	SOCS2	-0.0256156	-0.015383	down	down
cg26125835	0.000262467	8	31354816		0.101151	-0.0249701	up	down
cg03244045	0.000262536	5	171727190		0.0280886	-0.00151666	up	down
cg10305216	0.000262832	1	110257060	GSTM5	0.0358684	-0.00911592	up	down
cg21197435	0.000263002	1	23671362	HNRNPR;HNRNPR;HNRNPR;HNRNPR	0.0142794	0.00262547	up	up
cg25283230	0.000263693	16	48637644	MIR5095;N4BP1	0.0201729	-0.00276357	up	down
cg00547484	0.000263743	1	32219777	BAI2	0.00174555	-0.00375958	up	down
cg03109729	0.000264455	10	78939740	KCNMA1*;KCNMA1*;KCNMA1*;KCNMA1*	-0.0155908	-0.00236281	down	down
cg15033969	0.000264456	11	57105814	P2RX3	0.0324127	0.00904822	up	up
cg14000074	0.000265035	15	78791512	IREB2	0.0219523	0.000847421	up	up
cg26104816	0.000265245	1	42922390	ZMYND12;PPCS;ZMYND12;PPCS	-0.00998072	-0.00713347	down	down
cg21942646	0.000265498	2	74672983		-0.00889871	0.00134753	down	up
cg20156498	0.000265699	1	27115276	PIGV;PIGV;PIGV	0.00192514	0.000734814	up	up
cg05732436	0.000265716	2	68290174	C1D;C1D	-0.00303187	0.000984154	down	up
cg02585699	0.000265809	13	25860850	MTMR6	-0.0045503	-0.00205394	down	down
cg12520982	0.00026589	11	2548920	KCNQ1*;KCNQ1*	0.0263371	0.00858452	up	up
cg24258108	0.000266011	8	38236714	WHSC1L1;WHSC1L1	-0.0291749	-0.0064397	down	down
cg27134832	0.000266058	3	194815339	C3orf21	0.0504058	0.00641789	up	up
cg23171636	0.000266879	15	52954695	KIAA1370	0.0521134	-0.00908813	up	down
cg23184739	0.000266882	7	1884889	MIR4655;MAD1L1;MAD1L1;MAD1L1;MAD1L1;MAD1L1;MAD1L1	0.022259	-0.00446564	up	down
cg06018079	0.000266944	19	47291944	SLC1A5;SLC1A5	-0.00622991	-0.00147228	down	down
cg00648152	0.000267052	1	36863595	LSM10	0.010735	-0.00107666	up	down
cg06207052	0.000267103	20	37434231	PPP1R16B	-0.00622131	-0.000787172	down	down
cg19958653	0.00026712	16	78283257	WWOX;WWOX;WWOX;WWOX	0.0294666	0.000880066	up	up
cg01641096	0.000267133	16	776918	HAGHL;HAGHL;CCDC78	-0.011196	0.00341907	down	up
cg13649103	0.000267173	9	137734338	COL5A1*	0.0243146	-0.00322137	up	down
cg02202077	0.000267509	11	65769826	EIF1AD;BANF1;BANF1;BANF1;BANF1	-0.0146158	0.000253265	down	up
cg01403906	0.000267539	4	38897556	FAM114A1	0.0181435	-0.0034943	up	down
cg06643115	0.000267569	10	16517689	PTER;PTER;PTER;PTER;PTER	-0.00331983	0.0029209	down	up
cg02325679	0.000267771	20	34542290	SCAND1;SCAND1;SCAND1	-0.00426929	-0.00182452	down	down
[truncated: 63,536 more rows]
